# Supplementary material for: HDAC9 Variant Rs2107595 Modifies Susceptibility to Coronary Artery Disease and the Severity of Coronary Atherosclerosis in a Chinese Han Population
Source: PLoS One. 2016 Aug 5;11(8):e0160449. doi: 10.1371/journal.pone.0160449 (PMC4975504; doi:10.1371/journal.pone.0160449)
Supplement: S1 Dataset — (XLSX) [file pone.0160449.s002.xlsx]

## Sheet: Control (Discovery set)
ID	rs2107595	Age	Sex (1=Male, 2=Female)	BMI	Smoking (1=No, 2=Yes)	Drinking (1=No, 2=Yes)	Hypertension (1=No, 2=Yes)	T2DM (1=No, 2=Yes)	Hyperlipidemia (1=No, 2=Yes)
1	G G	54	2	25.32	1	1	2	1	1
2	A A	46	2	22.01	2	1	2	2	1
3	A G	72	1	24.16	1	1	2	2	1
4	G G	50	1	23.94	1	1	2	1	1
5	A G	45	1	24.94	1	1	2	1	1
6	G G	58	1	21.64	2	1	1	2	1
7	G G	76	1	25.79	1	2	1	1	2
8	A G	51	1	24.12	1	1	1	1	1
9	A A	50	1	24.91	1	1	1	2	1
10	A A	66	1	20.01	1	1	1	1	1
11	A A	62	2	24.92	1	1	1	1	1
12	A G	55	1	25.73	2	1	2	1	1
13	G G	58	2	24.79	1	1	2	2	1
14	A G	51	1	24.48	1	1	1	1	1
15	A G	64	2	25.79	1	1	1	1	1
16	G G	51	2	22.69	1	2	2	2	1
17	A G	47	1	20.46	1	2	1	2	1
18	A G	60	1	21.42	2	1	2	2	1
19	A G	62	2	22.46	2	1	1	1	1
20	A A	79	1	22.74	1	2	2	2	1
21	A A	71	1	24.03	2	1	2	1	1
22	A A	61	1	27.2	1	1	2	2	1
23	G G	55	2	22.74	2	2	1	1	1
24	A G	45	1	24.04	1	2	2	1	1
25	A A	67	1	19.8	1	1	1	1	1
26	A G	50	2	22.79	2	1	1	2	1
27	G G	59	1	24.85	1	1	2	2	1
28	A G	50	2	25.25	2	2	1	1	1
29	G G	81	1	24.62	1	1	1	1	1
30	A G	59	2	25.13	2	1	1	1	1
31	A A	46	1	23.87	1	1	1	2	1
32	A A	57	1	24.26	2	2	2	1	1
33	A G	75	1	25.48	1	1	2	2	1
34	G G	59	1	27.8	1	1	1	1	1
35	G G	83	2	24.74	1	1	2	2	1
36	G G	67	1	22.73	1	1	2	1	1
37	A A	65	2	21.4	1	1	1	2	1
38	A G	54	2	23.78	2	1	2	1	1
39	G G	76	1	23.76	1	1	2	1	2
40	G G	75	2	23.73	1	1	2	2	1
41	G G	56	1	21.78	1	1	1	1	1
42	A G	46	1	21.96	2	2	2	1	2
43	A G	60	2	20.8	2	1	2	1	2
44	A G	66	2	25.75	1	1	2	1	1
45	A G	84	1	23.32	1	1	2	2	1
46	G G	57	1	22.01	1	2	1	1	1
47	G G	73	1	26.2	1	1	2	2	1
48	A G	61	1	21.87	1	1	1	2	2
49	G G	80	2	24.83	1	1	2	1	1
50	A G	61	1	25.77	1	1	1	2	2
51	A A	62	2	23.62	1	1	1	1	2
52	G G	60	1	24.21	1	1	2	1	1
53	A G	58	2	23.77	2	1	1	2	1
54	A G	78	1	25.74	2	1	2	2	1
55	A G	64	1	24.57	1	2	2	1	2
56	G G	62	1	21.6	1	1	1	1	2
57	A G	53	2	25	2	2	1	1	1
58	A G	65	2	24.62	1	1	2	1	1
59	A G	65	1	23.78	1	2	2	2	1
60	G G	63	1	23.5	1	2	2	1	1
61	A G	82	2	23.01	2	2	1	1	1
62	G G	72	2	25.79	1	1	2	1	2
63	G G	55	2	25.71	1	1	2	1	1
64	A G	80	2	21.61	2	2	2	1	1
65	A G	53	1	30.74	1	1	2	2	1
66	G G	63	2	24.48	2	1	2	1	2
67	A G	56	1	28.38	1	2	1	1	1
68	A G	55	2	22.5	2	1	1	2	1
69	G G	62	2	21.51	1	2	1	1	1
70	A G	57	1	27.01	1	1	2	1	1
71	G G	75	1	20.28	1	1	1	1	1
72	G G	50	1	22.5	1	1	2	1	1
73	A G	54	1	21.18	1	2	1	1	1
74	A A	63	2	24.83	2	1	1	1	1
75	A G	53	1	25.79	1	1	2	1	1
76	G G	67	1	21.62	1	1	1	2	1
77	G G	63	1	25.44	2	1	1	1	1
78	A G	81	1	25.77	1	2	1	1	1
79	A G	63	2	23.44	2	1	2	1	1
80	A G	76	2	23.16	1	1	2	1	1
81	A G	66	1	26.23	2	2	2	1	1
82	G G	83	2	21.07	1	1	1	2	1
83	A A	63	1	26.03	1	2	2	1	1
84	A G	51	1	22.55	1	2	2	1	1
85	G G	63	1	24.16	2	1	1	1	1
86	A G	83	2	24.15	2	2	1	1	1
87	A G	63	2	24.83	1	1	1	2	1
88	G G	77	1	24.44	2	1	1	2	1
89	A G	69	1	26.67	1	2	1	1	1
90	A G	54	1	20.2	1	2	1	1	1
91	A A	62	1	25.79	1	1	1	2	1
92	A G	51	2	27.38	1	1	2	1	1
93	G G	78	1	22.91	2	2	2	1	1
94	G G	67	1	26.17	1	1	1	1	1
95	G G	60	1	20.42	1	1	1	2	1
96	G G	68	2	23.82	1	1	1	1	1
97	G G	86	2	23.78	1	2	2	1	1
98	G G	47	1	22.4	1	1	2	1	1
99	A A	58	2	25.76	2	2	2	1	1
100	G G	53	2	25.31	1	1	1	2	1
101	A A	62	1	24.48	1	1	1	1	1
102	G G	76	2	23.78	2	2	2	2	1
103	G G	81	2	20.42	1	1	2	1	1
104	A G	65	2	25.76	2	1	1	2	1
105	A A	46	1	24.15	2	1	1	1	1
106	A G	68	2	25.74	1	1	2	2	1
107	A G	68	1	20.91	2	2	1	1	2
108	G G	45	1	25.44	1	1	1	1	1
109	A A	54	2	25.37	2	1	2	1	1
110	A G	69	2	26.14	1	1	2	2	1
111	A G	62	2	25.62	1	2	2	2	1
112	A G	78	2	26.85	1	1	1	1	2
113	G G	65	2	25.03	2	1	1	1	1
114	A G	66	1	22.73	1	1	2	1	1
115	G G	72	2	24.66	1	1	1	2	1
116	A G	53	1	28.44	2	1	2	2	1
117	A G	66	1	22.82	1	1	2	2	1
118	G G	59	2	22.15	2	2	2	1	1
119	G G	56	2	25.77	1	1	1	1	1
120	A G	85	2	30.96	1	1	1	2	1
121	A G	47	1	22.27	2	2	2	2	1
122	G G	62	1	24.6	1	1	2	2	1
123	G G	69	2	26.26	1	2	1	1	1
124	A G	48	1	25.76	2	1	1	1	1
125	A G	60	1	22.56	1	2	1	1	1
126	G G	67	2	21.78	2	1	1	1	1
127	G G	49	1	22.87	1	1	1	1	1
128	A G	56	2	24.41	1	1	2	1	1
129	G G	68	2	29.2	2	2	1	1	1
130	G G	61	2	22.73	2	1	1	1	1
131	G G	66	1	23.83	2	1	1	1	1
132	G G	71	2	24.66	1	1	2	1	1
133	A G	50	2	24.22	2	1	1	1	2
134	G G	61	1	21.82	1	1	2	1	2
135	G G	60	1	21.65	1	1	1	1	1
136	G G	55	2	20.2	1	1	2	1	2
137	A G	67	1	18.39	1	1	1	1	1
138	G G	78	2	26.14	1	2	2	1	1
139	A G	48	1	24.57	1	1	1	2	2
140	G G	82	2	27.13	1	2	2	1	1
141	G G	54	2	25.78	2	1	1	2	1
142	G G	57	1	27.44	1	1	1	1	1
143	G G	64	1	21.42	1	1	1	2	1
144	A G	64	1	21.55	1	1	2	1	1
145	G G	68	2	24.16	1	2	2	1	1
146	G G	45	2	25.75	1	1	1	1	1
147	G G	57	2	22.99	1	1	1	1	1
148	G G	65	2	24.32	1	1	2	2	1
149	G G	46	1	31.65	2	1	1	2	1
150	A G	71	2	22.05	2	1	2	1	2
151	A G	64	2	27.11	1	1	2	1	2
152	A A	58	2	26.79	2	1	2	2	1
153	A G	55	2	26.69	2	1	1	1	2
154	A G	58	1	22.33	1	2	1	1	2
155	G G	55	1	25.78	1	1	1	1	1
156	G G	55	2	24.04	1	1	1	2	2
157	G G	76	1	24.26	1	1	1	1	1
158	A G	75	1	21.08	2	1	2	2	1
159	A G	70	2	22.5	2	2	2	1	2
160	A G	78	2	24.04	1	1	1	1	1
161	A G	73	1	22.23	1	2	1	1	1
162	G G	52	2	29.21	1	1	1	1	2
163	A G	46	1	23.77	2	1	1	1	1
164	A G	74	2	23.15	1	2	2	2	1
165	A G	75	2	25.4	1	1	2	2	1
166	A G	73	2	27.92	1	1	2	1	1
167	G G	72	2	24.48	1	2	1	1	1
168	A A	48	2	21.94	1	1	2	2	2
169	A G	48	1	19.32	2	1	1	2	2
170	A G	66	1	20.98	1	2	2	1	1
171	A G	62	1	24.44	1	2	2	2	1
172	A G	69	1	22.87	1	1	1	2	1
173	G G	70	2	28.99	2	1	1	1	2
174	G G	48	1	30.52	1	1	2	1	1
175	A G	72	2	25.78	2	1	1	1	1
176	A A	49	1	22.91	1	1	1	1	1
177	G G	50	1	24.22	1	1	1	1	1
178	A G	59	2	22.94	2	1	1	1	1
179	G G	52	2	22.56	1	2	1	1	1
180	A G	79	2	22.01	2	2	1	2	1
181	G G	66	2	20.81	1	2	1	2	2
182	G G	73	1	25.7	1	1	1	2	1
183	G G	74	2	23.59	1	1	1	1	1
184	G G	69	2	23.03	1	1	1	1	2
185	G G	61	1	25.09	2	2	1	1	2
186	A G	58	2	20.98	1	1	1	1	2
187	G G	67	2	28.26	1	2	2	1	2
188	A G	67	1	23.36	2	1	1	1	2
189	G G	64	1	23.77	1	1	2	1	2
190	A G	61	2	23.14	1	1	1	1	1
191	G G	70	1	25.78	1	1	1	1	1
192	G G	66	1	24.11	1	1	1	1	1
193	G G	70	1	20.67	1	1	2	1	1
194	A A	70	2	23.91	2	1	1	1	1
195	G G	90	2	25.79	1	1	1	1	1
196	G G	63	2	25.7	2	1	1	1	1
197	A G	78	1	19.39	1	1	2	2	1
198	G G	79	1	23.96	1	1	2	1	1
199	G G	61	2	22.64	1	1	2	1	1
200	G G	46	2	25.78	1	1	2	1	1
201	A G	62	2	25.14	2	1	2	1	1
202	G G	70	2	27.2	1	1	1	2	2
203	A G	57	2	24.81	1	1	1	1	1
204	A G	50	1	23.32	1	1	2	1	1
205	A G	66	1	25.75	1	2	1	1	1
206	G G	50	1	25.77	1	1	1	1	2
207	G G	49	1	24.85	1	1	1	1	1
208	A G	67	2	22.15	1	1	2	2	1
209	G G	60	2	23.19	1	1	2	1	1
210	A G	63	1	26.26	1	1	1	1	2
211	G G	78	1	23.01	1	1	2	1	1
212	A A	63	2	23.91	2	2	1	1	1
213	G G	66	2	19.66	1	2	1	2	1
214	G G	50	1	24.93	1	1	1	1	2
215	A G	62	1	24.39	1	1	1	1	1
216	A G	66	1	23.74	1	1	2	1	1
217	A G	74	1	20.2	1	1	2	1	1
218	A G	61	1	23.21	1	2	1	1	2
219	A G	54	2	20.74	2	1	2	1	1
220	A G	58	2	21.74	1	1	2	1	1
221	A G	48	2	19.66	1	2	1	1	2
222	A G	60	2	29.65	1	2	1	1	1
223	A G	70	1	26.99	2	1	1	2	1
224	A G	58	1	21.6	2	1	1	1	1
225	A G	47	2	25.78	1	1	2	2	1
226	A G	81	1	26.05	1	1	2	1	1
227	A G	60	2	19.98	2	2	1	2	2
228	A G	83	1	25.75	2	2	2	1	1
229	A G	84	2	22.96	1	1	2	1	1
230	A A	72	1	23.64	2	2	1	1	1
231	A A	83	2	22.94	1	1	1	1	2
232	A A	45	2	21.21	1	1	1	1	1
233	A G	77	1	21.33	1	2	2	1	1
234	A G	82	2	24.9	2	1	2	1	1
235	A G	84	1	21.44	2	2	1	2	1
236	A G	47	2	26.58	1	1	1	1	1
237	A G	66	2	20.02	2	1	1	1	1
238	A G	52	1	21.92	1	1	1	1	1
239	A A	55	1	23.27	1	1	1	1	1
240	A G	61	2	21.6	1	1	1	1	1
241	A A	52	2	25.79	2	1	1	2	1
242	A G	62	2	27.89	1	1	1	1	1
243	A G	53	2	21.33	2	2	2	1	1
244	A G	58	1	25.35	2	1	2	2	1
245	A G	46	1	28.38	1	1	1	2	1
246	A G	51	2	22.32	1	2	1	1	2
247	A G	55	1	23	2	2	2	1	1
248	A G	53	1	22.91	1	1	1	1	1
249	A G	50	1	26.14	1	2	1	2	1
250	A G	66	2	25.77	1	1	1	1	1
251	A G	64	1	23.73	2	1	2	1	1
252	A G	69	1	25.7	1	2	2	1	1
253	A A	59	2	23.98	2	1	2	2	1
254	A G	62	2	23.44	2	1	2	1	1
255	A A	64	1	22.46	1	1	1	2	1
256	A G	61	2	25.79	1	1	1	1	1
257	A G	56	1	22.5	1	1	2	1	1
258	A G	59	1	22.38	1	1	2	1	1
259	A A	48	1	24.18	1	1	1	2	1
260	A G	70	1	25.78	1	1	2	2	1
261	A G	55	1	23.79	2	1	1	1	2
262	A G	53	2	22.32	2	2	1	1	1
263	A G	72	1	25.67	2	1	1	1	1
264	A G	80	2	21.64	2	2	1	1	1
265	A G	63	1	22.32	1	1	1	1	1
266	G G	56	2	25.72	2	1	1	1	1
267	A G	59	2	28.89	2	1	1	1	2
268	A A	70	1	26.47	2	1	2	1	2
269	G G	58	1	25.59	1	2	1	2	1
270	G G	52	1	25.79	2	1	1	1	1
271	A G	57	2	20.86	1	1	2	1	1
272	A G	50	1	25.72	1	1	1	1	1
273	A G	67	1	28.55	1	2	2	1	1
274	A G	60	1	21.67	1	1	2	2	1
275	G G	84	2	21.69	2	1	2	1	1
276	G G	78	2	25.69	1	1	2	1	1
277	G G	61	2	25.77	1	1	1	1	1
278	A G	72	1	25.78	1	1	1	1	1
279	G G	67	1	25.77	2	1	2	1	1
280	G G	52	2	27.85	1	1	1	1	2
281	A G	63	2	21.96	1	1	1	1	2
282	G G	67	1	24.32	1	1	1	2	1
283	G G	62	2	25.7	1	2	2	2	1
284	A G	75	2	23.55	1	1	2	1	1
285	G G	80	2	19.62	2	1	1	1	2
286	G G	60	1	22.15	2	1	1	1	1
287	G G	67	1	24.04	2	1	2	2	1
288	G G	45	2	25.76	1	2	2	1	2
289	A A	49	1	23.95	2	1	1	2	1
290	G G	75	2	26.18	1	2	2	1	1
291	A G	49	2	25.64	1	1	1	1	1
292	G G	55	2	23.15	1	1	1	1	1
293	A G	62	2	22.08	1	1	1	1	2
294	G G	49	1	27.22	2	2	1	1	1
295	G G	48	2	26.05	1	2	2	2	1
296	G G	83	1	23.21	1	2	1	1	1
297	A G	61	2	23.97	1	1	1	1	2
298	G G	53	2	24.71	1	1	1	1	1
299	G G	52	2	21.18	1	1	1	2	1
300	G G	85	2	24.92	2	1	2	1	1
301	G G	63	1	23.95	2	1	1	1	2
302	A G	78	1	23.64	1	1	2	1	1
303	G G	66	1	25.79	1	1	1	1	2
304	G G	74	1	23.2	1	1	2	1	2
305	G G	56	1	28.08	2	2	2	2	1
306	A G	62	2	27.13	1	1	2	1	1
307	A A	47	1	24.48	1	1	1	2	1
308	G G	64	2	23.62	2	1	1	1	1
309	A G	62	1	25.85	1	1	1	1	1
310	G G	57	2	23.26	2	1	1	1	1
311	A G	55	2	22.4	1	1	1	1	1
312	G G	57	1	21.94	1	1	1	1	2
313	A A	89	1	25.91	1	2	1	1	1
314	A G	48	2	27.91	1	1	1	1	1
315	G G	62	2	25.79	2	2	2	1	1
316	G G	50	2	24.74	1	1	2	1	1
317	G G	49	2	25.44	1	2	2	2	1
318	G G	58	2	24.38	1	2	2	1	1
319	A G	63	1	23.15	1	1	1	2	1
320	G G	68	2	27.11	1	1	1	1	2
321	A G	63	1	25.79	1	2	1	1	1
322	A G	45	1	25.75	1	1	1	1	1
323	A G	70	2	24.22	1	1	2	1	1
324	G G	76	2	22.96	1	1	1	1	1
325	G G	70	1	19.04	1	2	2	2	1
326	G G	51	2	22.37	1	1	1	2	2
327	A G	66	1	22.33	1	1	2	1	1
328	G G	63	2	25.5	1	1	1	1	2
329	G G	52	1	22.59	1	2	2	1	1
330	G G	53	1	28.11	1	2	2	1	2
331	A G	54	1	24.09	2	1	1	1	1
332	G G	55	1	24.57	2	2	2	1	1
333	A G	60	1	21.69	1	1	1	2	1
334	A G	65	2	22.82	2	2	1	1	2
335	G G	50	1	26.91	2	1	2	1	1
336	G G	47	1	23.03	2	1	1	1	1
337	G G	74	1	25.44	2	2	1	1	2
338	G G	75	1	25.03	1	1	2	1	1
339	G G	68	1	24.74	1	1	2	1	1
340	G G	75	1	25.22	1	2	1	1	2
341	G G	61	1	28.11	2	1	2	2	2
342	G G	61	2	25.04	1	1	2	1	1
343	A G	77	2	23.83	1	1	1	1	1
344	A G	66	1	25.97	2	1	2	1	2
345	G G	54	1	23.08	2	2	2	2	1
346	A G	52	1	23.23	1	2	2	2	2
347	G G	66	1	23.82	1	2	2	1	1
348	A G	61	1	24.22	1	1	1	2	1
349	G G	76	2	24.39	1	1	1	2	1
350	A G	53	1	19.98	1	1	1	2	1
351	G G	74	2	22.28	1	1	1	1	1
352	A A	50	2	26.14	1	1	1	1	1
353	A A	60	2	27.49	2	1	1	1	2
354	G G	49	1	24.13	1	1	2	1	1
355	G G	54	2	24.04	1	1	1	2	1
356	G G	57	2	25.09	1	1	1	2	1
357	G G	84	1	27.33	1	1	2	1	2
358	A G	78	2	25.74	2	1	2	1	2
359	A G	62	1	24.49	2	1	1	1	2
360	G G	46	1	25.59	1	1	1	1	2
361	A G	49	1	19.54	1	1	1	2	1
362	A A	86	1	23.5	1	1	1	1	1
363	G G	67	2	19.11	1	2	2	1	1
364	G G	66	2	28.38	1	1	1	1	1
365	G G	60	1	25.44	1	1	1	1	1
366	A G	79	1	24.74	1	1	1	1	1
367	G G	48	2	22.5	1	2	2	1	1
368	A G	88	2	25.69	1	1	1	2	1
369	A G	54	2	22.41	1	1	1	1	2
370	A A	60	1	24.32	2	2	1	1	2
371	A A	87	1	22.27	1	1	1	1	1
372	A G	45	1	25.2	1	1	1	1	2
373	G G	76	2	25.91	1	1	1	1	1
374	A G	67	1	25.79	1	2	1	1	1
375	A A	63	1	26.5	1	1	2	1	1
376	A G	52	1	23.78	2	1	1	2	2
377	G G	60	1	25.44	2	1	2	1	2
378	G G	55	1	20.86	1	1	1	1	2
379	A G	74	2	23.18	1	1	1	1	1
380	A G	50	2	21.62	1	1	1	2	1
381	G G	47	1	24.86	1	2	2	1	1
382	G G	56	1	25.7	1	2	2	1	1
383	A G	67	2	20.28	1	1	1	1	2
384	A A	75	1	22.32	1	1	1	1	1
385	G G	48	2	21.96	1	1	2	1	2
386	G G	57	1	25.97	1	1	2	1	2
387	A G	70	2	22.56	1	2	1	1	1
388	A A	47	1	25.35	1	1	1	2	2
389	G G	63	1	23.22	1	1	1	2	1
390	G G	64	2	25.77	1	1	1	1	1
391	G G	76	2	25.56	2	1	1	1	2
392	A G	56	2	21.97	1	1	1	1	2
393	G G	72	2	19.76	1	1	1	1	2
394	G G	57	2	24.74	2	1	2	2	1
395	G G	52	1	20.54	2	1	2	1	1
396	A G	87	1	21.15	2	1	2	1	2
397	G G	55	2	26.23	1	1	2	1	1
398	A G	74	2	23.73	1	1	1	2	2
399	G G	77	2	26.26	1	1	2	1	1
400	G G	45	2	30.2	1	1	1	1	1
401	A A	57	2	22.41	2	1	2	2	1
402	A A	72	2	20.46	2	2	1	2	1
403	G G	83	1	23.77	1	1	1	1	1
404	G G	73	1	25.74	1	2	2	1	1
405	A G	70	1	24.66	1	1	1	1	1
406	A G	63	2	27.02	1	1	1	1	2
407	G G	83	1	24.39	1	1	2	1	1
408	G G	64	2	27.02	1	1	1	1	1
409	G G	61	2	24.22	1	2	1	2	1
410	A A	56	1	25.78	1	1	2	2	1
411	G G	51	2	25.97	1	1	1	1	1
412	G G	58	1	24.22	1	1	1	1	1
413	G G	51	2	25.77	1	1	2	1	2
414	A G	63	2	24.85	1	2	1	1	1
415	G G	53	2	24.5	2	1	2	1	1
416	A A	50	2	25.78	1	1	1	1	1
417	G G	48	1	25.79	1	2	1	1	1
418	G G	60	2	22.05	2	1	1	2	1
419	A G	56	1	24.13	1	1	1	1	2
420	A G	77	1	24.22	1	1	1	1	1
421	A G	51	1	23.8	1	1	1	1	1
422	G G	81	1	23.28	2	1	1	1	1
423	A G	47	1	25.77	1	1	2	1	2
424	A A	76	2	25.69	2	2	1	1	1
425	A G	67	2	25.76	1	1	2	1	1
426	A A	49	2	27.53	1	1	2	1	2
427	A G	50	1	23.01	1	1	1	1	1
428	A G	66	2	24.05	1	2	2	1	2
429	G G	64	1	24.31	1	2	1	1	1
430	A G	51	1	19.06	1	1	1	1	1
431	G G	77	2	24.71	2	1	2	1	1
432	G G	53	1	26.73	1	1	1	2	2
433	G G	72	1	24.39	2	1	1	1	1
434	A A	54	2	21.56	1	2	2	1	2
435	A G	72	2	25.78	2	2	1	1	1
436	G G	63	2	22.82	1	1	1	2	1
437	G G	74	2	23.97	1	1	1	1	2
438	G G	88	1	21.27	1	1	1	1	1
439	G G	63	1	26.03	2	2	1	1	1
440	A A	71	2	24.57	1	2	2	1	1
441	G G	67	1	25.85	1	1	2	1	1
442	G G	57	2	24.83	1	1	1	2	1
443	A G	64	1	21.6	1	1	1	1	1
444	A A	64	1	23.22	1	1	1	1	1
445	G G	73	2	22.5	1	1	1	2	1
446	G G	66	2	24.68	1	1	2	1	1
447	G G	49	1	20.55	1	1	1	1	1
448	G G	70	2	25.57	1	1	1	2	1
449	G G	47	1	24.32	1	1	1	1	1
450	G G	76	1	24.7	1	1	2	1	2
451	G G	85	2	25.78	2	1	1	1	1
452	G G	88	1	23.96	1	1	1	2	1
453	A A	65	2	21.73	1	1	1	2	1
454	G G	53	1	22.23	2	2	2	2	1
455	G G	54	1	27.23	2	1	1	1	1
456	G G	62	2	25.36	1	2	1	1	1
457	G G	52	2	25.74	2	1	1	1	2
458	G G	63	2	24.04	1	1	1	1	2
459	A G	54	2	23.78	1	1	1	1	2
460	G G	61	1	25.97	1	1	1	1	2
461	A G	68	1	23.57	1	2	2	1	1
462	G G	61	1	24.04	2	1	2	1	1
463	G G	54	2	25.18	1	1	2	1	1
464	G G	45	1	21.73	1	1	1	1	2
465	A A	63	1	25.74	1	1	1	1	1
466	A G	67	2	23.31	1	1	1	1	2
467	A G	52	1	25.69	1	1	2	1	2
468	G G	47	1	27.92	2	1	1	1	2
469	A G	58	2	22.18	2	1	1	2	1
470	G G	55	2	25.27	1	1	1	2	1
471	G G	65	1	23.6	2	2	1	2	2
472	G G	56	1	25.7	1	2	2	1	1
473	G G	52	2	26.67	1	1	1	1	1
474	G G	71	2	21.64	1	1	1	1	1
475	G G	52	2	22.41	1	1	1	1	1
476	A G	67	1	24.41	1	1	2	1	1
477	A G	53	1	23.45	1	1	1	1	1
478	G G	62	1	27.57	2	2	1	1	1
479	G G	69	1	22.44	1	1	2	2	2
480	A G	88	1	23.16	1	1	1	1	2
481	A G	64	1	21.46	1	2	2	1	1
482	A A	52	1	24.39	1	1	1	2	1
483	G G	54	1	21.37	1	2	2	1	1
484	G G	54	1	26.13	2	1	1	1	1
485	G G	63	1	23.64	2	1	1	1	1
486	A G	64	1	25.67	1	1	1	2	1
487	G G	68	2	25.72	1	2	2	1	2
488	A G	63	1	26.14	2	1	2	1	2
489	A G	67	1	21.37	1	2	1	1	1
490	G G	77	1	25.81	2	1	2	1	1
491	A G	55	1	24.09	1	1	2	1	1
492	A A	64	1	23.15	1	2	2	1	1
493	A A	75	2	23.06	1	1	2	1	1
494	G G	58	1	25.77	2	2	2	1	1
495	A A	81	2	22.96	1	1	2	1	2
496	A G	61	1	25.78	1	2	2	1	1
497	G G	50	1	26.57	2	1	2	1	2
498	G G	59	2	21.26	1	1	1	2	2
499	G G	65	1	25.79	1	2	2	2	1
500	G G	75	1	25.47	1	1	1	1	1
501	G G	45	2	22.78	1	1	2	2	1
502	G G	62	2	25.72	1	1	1	2	1
503	A G	78	2	25.37	1	1	2	2	1
504	A G	56	2	23.85	1	1	1	1	1
505	G G	70	2	20.11	1	1	1	1	1
506	A G	68	1	21.39	1	1	2	1	1
507	G G	63	1	23.78	1	2	1	2	1
508	A G	66	2	25.59	1	1	2	1	1
509	G G	54	1	24.05	2	2	1	1	1
510	G G	76	2	20.64	1	1	1	1	2
511	G G	49	1	21.4	2	1	2	1	1
512	A G	53	2	22.62	1	2	1	1	1
513	G G	74	2	25.75	1	2	2	1	1
514	G G	49	2	28.91	1	1	1	1	1
515	A A	52	1	19.76	2	1	2	1	2
516	A A	70	1	25.47	1	2	1	1	1
517	G G	64	2	21.73	1	1	2	2	1
518	G G	55	2	23.83	1	1	2	2	2
519	A G	50	1	25.79	1	1	1	1	2
520	G G	53	2	19.86	2	2	2	2	1
521	A G	53	2	22.38	2	1	2	2	1
522	A G	75	2	21.96	2	1	1	1	1
523	A G	73	2	23.05	1	1	2	1	1
524	A A	51	2	24.31	1	1	1	1	1
525	A G	63	2	25.77	1	1	1	2	1
526	A G	54	1	25.77	1	1	2	1	1
527	A A	72	2	25.68	2	1	1	2	1
528	G G	56	2	25.09	1	1	2	1	1
529	A G	72	2	26.87	1	1	2	2	1
530	A G	47	1	21.69	1	1	1	1	2
531	A G	57	1	21.6	1	1	2	1	1
532	G G	54	1	22.38	2	2	1	1	1
533	A G	61	1	20.64	2	1	1	1	1
534	G G	48	2	26.55	1	1	2	2	2
535	A G	55	2	20.86	1	1	1	1	1
536	G G	46	1	25.76	1	1	1	1	1
537	A A	76	2	23.73	1	1	1	1	1
538	A G	81	1	25.79	1	1	1	2	1
539	G G	79	2	20.86	1	2	2	1	1
540	A G	79	2	26.96	1	2	1	1	1
541	A G	74	1	20.21	1	1	1	1	2
542	G G	45	2	23.7	2	1	2	1	1
543	A G	49	2	24.48	2	1	2	1	1
544	G G	55	1	21.2	1	2	1	2	2
545	G G	71	1	25.03	1	1	2	2	1
546	G G	57	1	22.64	1	1	1	1	1
547	G G	62	1	25.72	1	1	1	1	1
548	A G	53	2	22.64	1	2	1	1	1
549	G G	78	2	22.78	2	1	1	1	1
550	G G	61	2	23.44	1	1	2	1	1
551	A G	54	1	23.08	2	1	1	1	1
552	G G	62	2	25.85	1	2	1	1	2
553	G G	71	1	25.15	2	2	1	1	1
554	G G	65	2	27.01	1	2	1	1	1
555	A A	61	2	24.22	1	1	1	1	1
556	A G	50	1	24.74	1	1	2	1	1
557	A A	80	2	26.61	1	1	2	1	1
558	A G	55	1	21.56	1	1	1	1	1
559	G G	62	2	24.73	2	2	1	1	1
560	A A	60	1	23.03	1	1	1	2	2
561	A A	47	1	19.03	2	1	2	1	1
562	A G	79	1	26.04	2	1	1	1	1
563	G G	46	1	24	1	1	1	1	2
564	G G	61	2	23.91	2	2	1	1	1
565	A G	48	2	23.38	1	1	2	1	2
566	A G	63	2	21.96	2	1	1	1	1
567	G G	71	2	25.96	1	1	2	1	1
568	G G	59	1	25.76	1	2	1	1	2
569	G G	75	1	23.96	1	2	2	1	1
570	A A	47	2	23.78	2	1	2	2	1
571	G G	62	1	26.67	1	1	1	2	1
572	A G	52	1	25.81	1	1	1	1	1
573	G G	62	2	21.69	1	1	2	1	1
574	G G	74	1	25.62	1	1	1	1	2
575	G G	65	1	25.77	2	2	1	1	1
576	G G	66	2	22.59	2	1	2	2	1
577	G G	68	2	21.51	2	1	1	1	2
578	A G	53	2	20.77	2	2	2	2	1
579	G G	53	1	22.5	1	1	2	1	1
580	A A	51	1	20.8	1	2	2	1	1
581	A G	70	2	21.84	2	1	2	1	1
582	A G	61	2	25.79	2	1	1	2	1
583	G G	61	2	25.78	1	1	2	1	1
584	G G	58	2	23.03	2	1	2	1	1
585	A A	52	1	21.16	1	1	2	1	1
586	G G	72	1	21.52	1	1	2	1	1
587	G G	75	2	22.96	1	2	1	1	1
588	G G	48	1	21.92	1	2	2	1	1
589	G G	57	2	26.14	1	1	1	2	1
590	G G	53	2	24.66	1	2	1	1	1
591	G G	62	2	21.62	1	1	1	2	2
592	G G	53	2	23.05	1	1	1	2	1
593	G G	48	1	25.44	1	1	1	1	1
594	G G	90	2	24.81	1	1	2	1	1
595	G G	67	1	24.26	2	1	1	1	2
596	G G	74	2	23.91	2	1	1	1	1
597	G G	54	1	24.57	1	1	1	1	1
598	G G	52	2	22.59	1	2	1	1	1
599	G G	61	2	23.38	1	1	1	1	1
600	G G	47	2	25.88	1	1	2	1	1
601	A G	63	1	23.96	1	2	1	1	1
602	G G	82	1	25.76	1	1	1	1	1
603	A G	68	1	22.59	2	1	1	1	2
604	A G	54	1	22.55	1	1	1	2	1
605	G G	62	1	23.44	1	2	1	1	1
606	G G	90	2	27.79	2	1	1	1	1
607	A G	52	1	25.62	2	1	1	1	1
608	A G	57	1	25	1	1	1	1	1
609	A G	61	2	24.45	2	2	1	1	2
610	G G	56	1	26.57	1	1	1	1	2
611	A G	55	2	26.67	1	1	2	1	1
612	A G	62	2	22.97	1	1	2	1	2
613	G G	46	2	25.81	1	1	2	1	1
614	A G	69	1	23.91	1	1	1	1	1
615	A G	65	1	26.35	1	1	1	2	1
616	G G	57	1	23.21	1	1	2	1	1
617	G G	56	1	24.04	1	1	1	1	1
618	A G	61	2	23.27	1	2	1	1	1
619	G G	81	2	24.68	1	1	1	1	2
620	A G	51	2	22.62	1	2	1	2	2
621	A G	58	1	22.18	1	1	1	1	1
622	G G	68	1	24.66	1	2	2	1	1
623	G G	81	2	27.44	1	1	2	1	1
624	G G	86	2	24.27	1	1	1	1	1
625	A G	68	1	24.83	1	1	1	1	2
626	G G	60	2	23.57	1	1	1	1	2
627	A G	79	1	25.79	2	2	2	1	1
628	A G	68	2	23.38	1	1	1	1	1
629	A G	54	2	24.83	1	1	1	2	1
630	A G	48	1	22.4	1	1	1	1	1
631	A G	63	1	24.72	1	1	2	1	1
632	A G	55	1	24.57	1	1	2	1	1
633	A G	54	2	23.09	1	1	2	1	1
634	G G	63	1	24.03	2	1	1	1	1
635	G G	72	2	25.76	1	1	1	1	1
636	A G	63	2	25.15	1	1	2	1	2
637	G G	64	1	23.78	1	1	1	1	1
638	G G	47	2	25.81	1	1	1	1	1
639	A G	64	2	25.47	1	1	2	2	1
640	G G	62	2	22.47	1	2	2	1	2
641	G G	69	2	26.35	1	1	1	1	1
642	G G	73	2	24.6	1	2	2	1	1
643	A G	76	2	22.74	1	1	2	1	1
644	G G	79	2	23.44	2	1	1	1	2
645	A G	56	1	23.41	1	1	2	1	1
646	A G	58	1	24.13	2	2	1	1	1
647	G G	49	1	24.18	1	1	2	1	2
648	G G	57	1	25.78	2	1	1	1	1
649	A G	66	1	21.73	1	1	2	1	1
650	G G	55	1	22.64	1	1	1	1	1
651	A G	66	2	23.86	1	1	2	2	1
652	G G	57	1	23.21	2	1	1	2	1
653	G G	52	1	24.16	1	2	1	1	1
654	G G	55	1	25.76	1	2	2	2	1
655	A G	46	1	23.38	1	1	1	1	1
656	A G	84	2	27.03	1	1	2	1	1
657	G G	74	1	24.59	2	1	1	1	1
658	A G	45	2	22.91	1	1	1	1	1
659	A G	82	2	22.5	1	2	2	1	1
660	A G	46	1	25.15	2	1	2	1	1
661	G G	66	2	25.67	1	1	1	2	1
662	A G	74	1	23.78	2	2	1	2	1
663	A G	67	1	24.1	2	1	1	1	1
664	A G	81	1	28.01	1	1	2	1	2
665	A G	70	1	25.37	1	1	2	1	2
666	A G	66	1	23.86	1	1	1	2	2
667	A G	75	1	25.26	1	1	1	1	1
668	A G	58	2	26.44	1	2	1	1	1
669	G G	76	2	24.26	1	1	2	1	1
670	G G	66	1	23.83	1	2	2	1	1
671	A G	64	1	23.64	2	2	2	1	1
672	A G	78	1	23.62	1	1	1	2	1
673	A G	70	2	24.04	1	1	2	1	1
674	G G	71	1	22.78	1	2	1	2	1
675	A G	76	1	25.18	1	1	1	1	1
676	G G	52	2	24.54	1	1	1	1	1
677	G G	55	1	24.15	1	2	2	1	1
678	G G	51	1	24.22	1	1	1	1	1
679	A G	62	1	22.84	2	1	2	2	2
680	A G	56	1	25.78	1	1	1	1	1
681	G G	72	1	22.94	1	1	1	1	1
682	G G	51	2	21.3	1	2	1	2	1
683	A G	69	1	25.45	1	1	2	1	2
684	G G	45	2	24.66	1	1	2	1	1
685	A G	73	1	25.78	1	1	2	2	2
686	G G	62	2	22.3	2	1	1	1	1
687	G G	64	1	25	2	1	1	1	1
688	A G	46	2	25.25	1	1	2	1	1
689	A G	60	1	19.51	1	2	1	2	1
690	A G	72	2	19.5	2	2	2	2	1
691	G G	67	2	25.79	1	1	1	2	2
692	G G	55	1	22.5	1	1	1	1	1
693	G G	54	2	27.67	1	1	1	1	1
694	G G	61	1	22.32	1	1	2	1	1
695	A G	60	1	25.73	1	1	2	1	1
696	A G	82	1	23.61	1	1	1	1	1
697	G G	47	1	23.89	1	1	1	2	1
698	A G	59	1	23.55	1	1	1	1	2
699	G G	49	2	23.23	2	2	2	1	2
700	A G	74	2	25.81	2	1	1	1	2
701	G G	45	2	20.74	1	1	1	2	1
702	G G	74	2	25.8	1	1	2	2	1
703	G G	53	1	26.35	1	1	1	1	1
704	A G	66	1	25	2	1	2	2	1
705	G G	54	1	22.19	1	1	1	1	1
706	G G	64	1	21.73	2	1	1	1	2
707	G G	65	1	22.27	1	2	2	1	2
708	G G	58	1	21.03	1	1	1	1	1
709	G G	64	1	23.15	1	1	1	1	1
710	G G	64	2	21.86	1	1	1	2	1
711	G G	77	1	25.78	1	1	2	1	1
712	A G	55	1	25.9	1	1	1	1	2
713	A G	50	2	24.13	1	1	1	1	2
714	A G	62	1	23.77	1	1	1	1	1
715	G G	62	1	21.64	1	1	2	1	1
716	G G	71	2	27.26	2	1	1	1	1
717	G G	82	1	25.15	1	2	1	2	1
718	G G	52	1	24.74	1	1	1	1	1
719	G G	62	1	22.06	1	1	1	1	1
720	G G	46	1	23.69	1	1	2	1	1
721	G G	53	1	22.32	1	2	1	2	1
722	G G	46	2	23.83	1	1	1	2	1
723	G G	50	1	25.77	1	2	1	1	2
724	A G	49	1	22.03	1	1	1	1	1
725	G G	55	1	24.38	1	1	1	1	1
726	G G	66	1	21.21	1	1	2	2	1
727	A G	55	1	22.09	2	2	1	1	2
728	A G	48	1	23.88	1	1	2	2	2
729	G G	56	1	23.23	1	1	2	1	1
730	G G	53	1	25.27	2	1	1	1	1
731	G G	82	1	25.69	1	1	1	2	1
732	A G	68	1	25.76	2	1	1	1	1
733	A G	52	1	19.5	1	1	1	1	1
734	G G	63	2	26.49	2	1	1	2	1
735	G G	56	1	19.98	2	1	1	2	1
736	A G	60	2	27.35	1	2	1	2	1
737	A G	63	2	21.56	1	1	1	2	1
738	G G	46	1	22.44	1	1	2	1	1
739	A G	63	1	26.23	1	1	1	1	2
740	G G	81	1	23.57	2	1	2	2	2
741	G G	72	1	25.37	2	1	1	2	1
742	G G	49	1	25.78	1	1	2	1	1
743	A G	66	1	23.91	1	1	2	2	2
744	G G	49	2	25.44	1	1	2	2	1
745	A G	74	1	23.2	1	1	2	1	1
746	G G	62	1	24.22	1	1	1	1	1
747	G G	60	2	25.18	1	1	1	1	1
748	G G	57	2	23.54	1	1	2	1	1
749	A G	61	1	25.91	2	1	2	1	1
750	A G	65	2	25.78	1	1	1	1	1
751	A G	54	2	24.26	1	1	2	1	2
752	A G	66	1	20.86	1	2	2	2	1
753	A G	63	1	25.97	2	1	1	1	1
754	A G	55	2	22.69	1	2	2	1	1
755	A G	53	1	24.15	2	1	1	2	1
756	A G	66	1	24.74	1	1	1	1	1
757	G G	50	2	26.01	1	1	1	2	1
758	A G	77	2	25.72	1	2	1	2	2
759	A G	57	1	25.75	1	1	2	2	1
760	G G	64	2	20.62	1	1	1	1	2
761	G G	48	2	25.76	1	2	2	1	1
762	G G	45	2	23.09	1	2	2	1	1
763	G G	70	1	23.34	1	2	2	1	2
764	A G	79	2	20.54	1	1	1	1	1
765	A G	56	1	20.15	1	1	1	1	1
766	A G	47	2	25.04	1	2	1	1	2
767	G G	60	2	19.09	1	1	2	2	1
768	A G	73	1	24.41	1	1	2	1	1
769	A G	58	1	22.87	1	1	1	1	1
770	G G	52	1	19.11	1	1	1	1	1
771	G G	59	1	25.77	2	2	1	2	2
772	G G	61	2	22.84	1	1	2	1	1
773	G G	45	2	24.31	1	1	1	2	1
774	A G	70	2	23.64	1	1	1	1	1
775	A G	52	1	25.77	1	1	1	1	1
776	G G	46	2	21.8	1	1	1	1	1
777	A G	54	2	26.26	2	1	2	1	1
778	G G	81	1	24.09	1	1	1	1	1
779	G G	58	2	25.97	2	1	2	1	1
780	A G	56	2	26.14	1	1	1	1	1
781	A G	67	2	25.79	1	1	1	1	2
782	G G	58	1	23.74	1	1	1	1	1
783	A G	72	1	25.73	1	1	1	1	1
784	A G	73	2	21.68	2	1	2	1	1
785	G G	73	1	20.13	1	2	1	1	1
786	G G	71	1	25.76	1	1	1	2	2
787	A G	53	2	20.76	1	1	1	1	1
788	A G	48	2	24.92	1	1	1	1	1
789	A G	55	1	28.38	1	1	1	1	2
790	A G	74	2	20.8	1	1	1	2	1
791	G G	70	1	28.11	1	2	1	2	1
792	G G	61	1	22.82	2	1	1	1	2
793	G G	78	1	25.36	2	2	2	1	1
794	G G	80	1	25.77	1	1	2	1	1
795	A G	55	1	23.21	1	1	2	2	2
796	G G	75	2	28.55	1	1	1	1	1
797	A G	75	1	25.77	2	2	2	1	1
798	G G	51	1	24.39	2	1	2	1	2
799	G G	88	2	24.38	2	1	1	2	1
800	G G	85	1	24.26	1	1	1	1	2
801	A G	46	2	23.64	1	1	1	1	1
802	G G	66	1	26.69	1	1	1	2	1
803	G G	61	2	25.78	1	1	1	1	1
804	G G	48	2	25	1	2	1	1	1
805	G G	51	1	23.09	1	1	1	1	2
806	A G	61	1	21.09	1	1	2	1	1
807	A G	66	2	22.69	1	1	1	1	1
808	G G	67	1	23.32	2	1	1	2	1
809	G G	47	1	23.76	1	1	1	1	2
810	G G	54	2	24.14	1	2	1	1	1
811	G G	67	1	24.48	2	1	1	1	1
812	G G	79	1	25.74	2	1	1	1	2
813	A G	71	1	24.39	1	1	2	1	1
814	G G	66	1	23.15	1	1	1	1	1
815	A G	49	2	23.67	1	1	2	1	1
816	G G	50	2	24.48	1	2	1	1	1
817	A G	58	1	23.96	1	1	1	2	1
818	G G	79	1	25.03	1	1	1	1	2
819	G G	58	2	22.56	1	2	1	1	2
820	A G	56	1	21.52	1	1	1	2	1
821	G G	83	1	25.77	1	1	2	1	2
822	G G	53	1	24.86	1	1	1	2	2
823	A G	69	1	23.8	1	1	1	1	2
824	G G	63	2	20.32	1	1	2	2	1
825	A G	64	1	23.21	1	2	1	1	1
826	G G	71	2	23.78	2	1	1	1	1
827	A G	58	1	22.28	2	2	1	2	2
828	G G	61	1	23.68	1	1	1	1	2
829	G G	73	2	24.99	2	1	1	1	1
830	A G	75	1	26.32	1	1	2	1	2
831	G G	62	1	25.39	2	1	2	1	2
832	A G	55	2	23.55	1	1	1	1	1
833	G G	62	1	17.63	1	2	1	1	1
834	G G	53	1	23.73	1	1	2	1	1
835	A G	72	1	25.79	2	2	2	2	1
836	A G	72	1	26.01	1	2	1	1	1
837	A G	61	1	27.73	2	2	2	2	2
838	A G	77	1	21.86	1	2	2	1	1
839	A G	52	1	26.08	1	1	2	1	2
840	A G	57	1	22.73	1	1	2	1	2
841	A G	48	2	25.76	1	1	2	2	1
842	A G	71	2	28.11	1	1	1	1	1
843	G G	57	1	19.09	1	1	2	1	1
844	G G	71	2	23.06	1	1	2	2	1
845	G G	70	2	27.01	1	1	2	1	1
846	G G	58	2	25.78	1	1	1	2	1
847	G G	67	1	22.97	1	1	1	1	1
848	G G	52	1	26.5	1	1	1	1	2
849	A G	78	1	23.15	2	1	2	2	1
850	G G	58	1	22.62	1	2	1	1	2
851	G G	48	2	23.4	2	1	2	2	1
852	A G	59	2	24.77	1	1	2	1	1
853	A A	46	1	23.67	1	1	1	1	1
854	G G	58	1	24.11	2	2	2	1	2
855	G G	70	2	26.45	1	2	2	2	1
856	G G	64	1	24.22	2	1	1	1	1
857	A G	71	1	22.73	2	1	2	2	2
858	A G	51	1	25.72	1	1	2	1	1
859	A G	48	1	24.95	2	1	2	1	1
860	A A	59	1	25.09	1	1	2	2	2
861	A A	61	2	27.01	1	2	1	1	1
862	G G	61	1	27.55	1	1	2	2	1
863	G G	62	2	22.03	1	1	2	2	2
864	A G	60	2	23.34	1	1	1	1	1
865	A G	68	1	21.67	2	1	1	1	1
866	A A	50	2	25.4	1	1	2	1	2
867	A G	70	1	24.15	1	2	2	1	1
868	A G	75	1	22.91	1	1	1	1	1
869	A G	77	1	23.48	1	1	1	1	1
870	A G	68	2	24.57	2	2	2	2	1
871	A G	62	1	20.98	1	1	1	2	2
872	A A	48	1	22.38	1	2	1	2	1
873	G G	59	1	25.13	2	1	2	1	1
874	A G	64	2	25.79	1	1	2	1	2
875	G G	64	1	25.78	2	2	2	2	2
876	A G	61	2	24.36	2	1	1	1	1
877	A G	65	1	26.99	1	1	1	1	1
878	A G	52	2	25.78	1	2	1	2	1
879	A G	56	1	25.78	1	1	1	1	2
880	A G	72	2	25.68	1	2	1	1	1
881	A A	80	2	24.15	1	1	1	1	2
882	A G	78	2	24.99	1	1	1	1	1
883	G G	52	1	25.78	1	1	2	1	1
884	G G	57	2	23.51	1	1	2	2	1
885	A G	72	2	23.68	2	1	1	2	2
886	G G	67	2	23.14	1	1	1	1	1
887	A G	68	1	28.11	1	1	2	2	2
888	A G	61	2	28.49	1	1	2	1	2
889	A G	75	2	19.11	1	1	1	1	1
890	G G	86	1	23.16	2	1	1	2	2
891	A A	64	2	21.69	1	1	2	1	2
892	A A	69	1	22.14	1	2	1	1	1
893	A G	73	2	23.91	1	1	1	2	1
894	G G	56	1	24.66	2	1	1	1	1
895	G G	56	1	22.03	2	1	1	1	1
896	A G	83	1	22.78	1	1	2	1	1
897	G G	61	1	25.78	2	2	1	1	1
898	G G	59	2	19.32	2	2	2	2	1
899	A G	65	2	26.89	2	2	1	1	2
900	A G	72	1	25.99	2	1	2	2	1
901	G G	50	2	26.5	1	2	2	1	1
902	G G	76	1	26.96	2	2	1	1	2
903	G G	61	2	22.09	1	2	1	1	1
904	A G	51	2	22.82	1	1	1	1	1
905	A G	66	2	25.35	2	2	1	1	2
906	A G	70	1	25.7	1	1	2	2	1
907	A G	52	1	23.72	1	1	1	1	1
908	A G	76	1	21.09	2	1	2	1	1
909	A G	62	1	21.15	1	1	1	1	1
910	A G	85	2	25.78	1	1	1	1	2
911	A G	49	2	25.79	1	1	1	1	1
912	A G	72	1	25.97	2	1	1	1	1
913	G G	76	1	23.78	1	2	1	1	1
914	G G	82	1	27.1	1	1	1	1	1
915	A A	67	1	24.13	2	2	1	1	1
916	G G	60	1	28.33	1	1	1	2	2
917	A G	72	2	26.79	1	1	2	1	1
918	A A	62	1	23.2	1	1	1	1	1
919	A A	45	2	24.83	1	1	1	1	1
920	G G	55	2	23.21	2	1	1	1	2
921	G G	45	1	20.39	2	1	1	1	2
922	G G	84	1	24.92	1	1	1	1	2
923	A G	62	1	24.71	2	1	1	1	1
924	G G	54	1	24.81	1	2	1	1	1
925	A G	78	2	24.26	1	2	2	1	1
926	A G	69	2	24.57	1	1	1	1	1
927	A G	72	1	22.64	2	1	1	1	1
928	G G	73	1	20.46	1	1	1	2	2
929	A A	63	1	22.76	1	1	1	1	1
930	A G	50	2	22.87	1	1	1	1	1
931	A G	51	1	25.35	1	1	1	2	1
932	G G	45	1	25.62	1	1	2	1	2
933	A G	55	2	21.46	1	1	1	1	1
934	A A	74	1	24.91	1	1	2	1	1
935	G G	88	1	23.15	1	1	2	2	1
936	G G	53	1	23.52	1	1	1	1	1
937	G G	47	2	24.22	1	1	2	1	1
938	A A	61	2	27.08	1	1	1	2	1
939	G G	69	2	26.26	1	2	2	1	1
940	A G	63	2	25.62	2	1	1	2	1
941	G G	49	2	23.22	1	1	2	2	1
942	G G	51	1	25.76	1	1	1	1	1
943	G G	65	2	25.97	1	1	1	2	1
944	A G	66	1	24.13	1	1	1	1	1
945	A A	76	2	24.04	2	2	1	2	1
946	A A	61	1	19.11	1	2	1	1	1
947	A A	73	2	24.73	1	1	2	1	2
948	A A	62	1	25.76	1	1	1	1	1
949	A A	66	1	24.15	1	2	2	1	1
950	A G	62	1	22.27	1	1	1	2	1
951	G G	45	2	23.79	1	1	2	1	1
952	A G	63	2	22.15	1	1	2	1	2
953	A G	65	2	22.03	1	1	1	1	2
954	A A	52	2	24.85	1	2	1	1	1
955	A G	56	2	22.55	1	1	1	1	1
956	A G	65	1	24.57	2	1	2	1	2
957	G G	61	1	25.79	2	1	2	2	1
958	G G	54	1	24.48	1	1	1	1	1
959	A G	53	2	22.97	1	2	1	1	1
960	A G	61	1	22.5	1	2	1	1	1
961	G G	69	1	25.18	1	1	1	1	1
962	G G	74	2	21.18	1	1	1	2	2
963	A G	57	2	21.51	2	1	1	1	1
964	G G	49	1	25.35	1	1	1	1	1
965	A G	68	2	22.96	1	1	1	1	1
966	G G	68	2	25.04	2	1	1	1	1
967	A G	54	2	27.03	2	1	1	1	1
968	A G	66	1	22.23	1	2	1	1	1
969	A G	83	1	19.98	2	2	2	1	1
970	G G	55	1	25.88	2	1	1	1	1
971	A G	75	1	26.99	1	1	1	2	1
972	G G	74	1	23.73	1	1	2	2	1
973	G G	64	1	27.01	1	1	1	1	1
974	A G	55	1	25.77	1	1	2	2	1
975	A G	45	2	21.84	2	1	1	1	1
976	A G	61	1	24.04	2	2	1	2	1
977	G G	67	1	21.08	1	1	2	1	2
978	G G	56	1	18.1	1	2	2	1	2
979	A G	70	2	25.91	1	1	2	2	1
980	A G	59	1	25.37	2	2	1	1	1
981	G G	57	1	25.16	2	2	1	1	1
982	G G	60	1	25.38	2	1	2	2	1
983	G G	54	1	25.25	1	1	1	1	1
984	G G	81	1	23.21	2	1	1	2	1
985	A G	56	2	26.41	1	1	1	1	1
986	A A	73	2	23.66	1	1	1	1	1
987	A G	59	2	24.7	1	1	1	1	1
988	G G	49	1	24.86	1	1	1	2	1
989	G G	57	1	22.27	1	1	2	2	1
990	A G	70	1	22.77	1	1	1	2	1
991	G G	62	2	24.57	1	1	1	1	2
992	G G	63	1	23.7	1	1	1	1	1
993	A G	82	1	23.62	1	1	1	1	1
994	G G	59	2	21.37	1	2	1	2	1
995	A G	78	2	25.27	2	1	1	1	1
996	G G	86	1	25.97	1	1	1	1	1
997	A G	78	1	20.11	1	2	1	2	1
998	G G	56	2	24.48	2	1	1	1	2
999	G G	62	2	23.57	1	2	2	1	1
1000	G G	65	2	21.21	2	1	1	1	2
1001	A G	73	1	25.72	1	1	2	1	1
1002	A G	74	2	23.05	1	1	1	1	1
1003	A G	65	1	21.02	1	1	2	1	1
1004	G G	58	2	23.91	2	1	1	1	1
1005	G G	51	2	23.78	1	1	1	1	2
1006	G G	52	1	24.39	1	1	1	1	1
1007	A A	68	2	22.73	1	1	2	1	1
1008	A A	47	2	23.89	1	2	1	1	1
1009	G G	58	2	22.59	2	1	2	1	2
1010	A G	47	1	25.78	1	1	1	1	1
1011	A G	62	1	24.71	2	2	1	2	1
1012	A G	76	1	24.05	1	1	1	1	1
1013	G G	81	1	25.76	1	1	1	1	2
1014	A A	63	2	22.4	1	1	2	1	1
1015	A G	74	2	21.15	1	1	1	2	1
1016	G G	60	2	26.57	1	1	2	1	1
1017	A G	82	2	25.75	1	1	1	1	1
1018	G G	71	1	23.09	2	1	1	1	1
1019	A G	49	2	24.12	1	1	2	1	1
1020	G G	52	1	24.15	1	1	1	1	1
1021	G G	60	2	22.03	1	2	1	1	2
1022	G G	62	1	21.73	2	1	2	1	2
1023	A G	84	1	24.44	1	1	1	1	1
1024	G G	83	1	23.69	1	1	1	1	1
1025	A G	70	1	24.48	1	1	1	2	1
1026	A G	63	1	25.62	1	1	2	1	1
1027	G G	54	2	26.05	1	1	2	1	1
1028	G G	80	1	25.77	1	1	2	1	1
1029	G G	48	2	25.78	2	1	1	1	1
1030	G G	52	1	25.09	1	1	1	2	1
1031	A G	83	2	23.07	1	1	1	2	1
1032	G G	74	2	23.82	2	1	1	1	2
1033	A G	61	2	25.72	1	1	1	1	1
1034	A G	79	1	24.95	2	2	2	1	1
1035	A G	59	1	21.74	2	1	1	2	1
1036	G G	65	1	25.18	1	1	1	1	2
1037	A G	73	1	20.64	1	1	1	1	1
1038	G G	65	1	24.5	1	1	2	1	2
1039	G G	67	1	23.34	1	1	1	1	1
1040	A G	61	1	21.96	2	2	2	1	1
1041	G G	64	2	22.82	1	1	2	1	1
1042	G G	51	1	25.97	1	1	1	1	1
1043	G G	47	1	25.69	1	1	1	2	1
1044	G G	48	1	25.76	1	1	1	1	1
1045	A G	62	1	23.55	1	1	1	1	1
1046	G G	63	2	22.01	1	1	1	1	1
1047	A G	60	1	21.52	2	1	1	1	1
1048	G G	61	1	25.62	1	1	1	1	1
1049	A G	83	1	27.55	1	1	1	1	1
1050	A A	74	2	21.44	2	1	1	1	1
1051	G G	67	2	20.91	1	1	2	1	2
1052	A G	65	1	23.64	1	2	1	1	1
1053	G G	51	2	22.09	1	2	1	1	1
1054	A G	57	1	25.65	1	1	1	2	1
1055	A A	76	1	26.96	2	2	1	2	1
1056	G G	57	1	22.33	1	2	1	1	1
1057	A G	56	2	23.78	1	2	1	1	1
1058	G G	53	2	22.32	2	1	1	1	2
1059	G G	66	1	22.46	1	1	2	1	1
1060	A G	72	2	27.49	2	1	1	2	1
1061	G G	51	1	27.02	1	1	1	1	1
1062	G G	62	2	23.14	2	2	1	1	1
1063	A G	58	2	25.74	2	1	1	1	1
1064	G G	77	2	25.72	1	2	1	2	2
1065	A G	63	1	25.44	2	2	1	1	1
1066	A G	56	2	23.52	2	1	1	2	1
1067	G G	57	2	22.78	2	1	1	2	1
1068	A G	46	1	22.91	1	1	1	2	1
1069	G G	52	2	19.11	1	1	1	1	2
1070	G G	59	2	17.63	1	1	2	2	2
1071	A G	60	1	22.87	1	1	1	1	1
1072	A G	79	1	25.79	2	1	2	1	1
1073	G G	62	2	24.26	1	1	1	1	1
1074	G G	63	2	21.08	1	1	1	1	1
1075	A G	63	2	21.69	1	1	1	1	1
1076	G G	63	2	19.32	2	1	1	1	1
1077	A G	65	1	23.64	2	1	1	1	1
1078	A G	57	2	25.68	1	1	1	1	1
1079	G G	76	1	25.77	2	1	1	2	2
1080	A G	54	1	30.96	1	1	1	1	1
1081	G G	46	2	20.62	1	1	1	1	2
1082	A G	51	2	25.62	1	1	1	2	1
1083	A G	77	1	21.6	1	2	1	2	1
1084	A G	46	2	22.38	1	1	1	2	1
1085	G G	84	2	27.13	1	2	1	1	1
1086	G G	52	1	23.82	1	1	1	1	2

## Sheet: CAD (Discovery set)
ID	rs2107595	Age	Sex (1=Male, 2=Female)	BMI	Smoking (1=No, 2=Yes)	Drinking (1=No, 2=Yes)	Hypertension (1=No, 2=Yes)	T2DM (1=No, 2=Yes)	Hyperlipidemia (1=No, 2=Yes)	Modified Gensini scores	CAD subtypes
1	A G	78	1	21.87	1	2	2	1	1	58.5	NSTEMI
2	G G	45	1	24.67	1	1	1	2	1	18	UAP
3	A A	58	1	25.44	1	2	2	1	1	23	UAP
4	A A	58	1	29.03	1	2	1	2	2	43	SAP
5	A G	66	2	22.63	2	1	1	1	2	135	NSTEMI
6	A G	55	1	20.93	1	2	2	1	2	18	UAP
7	A G	53	1	27.07	2	2	2	1	2	64.5	NSTEMI
8	A G	60	1	23.31	1	2	2	1	1	16.5	UAP
9	A G	64	2	33.18	1	2	1	1	2	31	SAP
10	A A	53	2	21.87	1	1	1	1	2	47	NSTEMI
11	A G	67	2	25.45	2	1	1	1	1	114	STEMI
12	A G	63	2	24.06	2	2	1	1	2	22	UAP
13	A G	69	1	25.85	1	1	2	1	1	47	NSTEMI
14	G G	56	1	20.29	1	2	1	1	1	11	SAP
15	A A	67	2	21.28	1	1	2	2	1	124.5	NSTEMI
16	A G	51	1	27.24	1	1	2	2	1	65	NSTEMI
17	A G	55	1	34.81	2	2	2	2	2	23	UAP
18	G G	79	2	27.36	1	1	1	1	1	65	NSTEMI
19	G G	60	2	23.19	1	2	2	1	1	81	STEMI
20	A G	77	2	27.84	1	1	1	2	2	55.5	UAP
21	A G	61	1	27.41	2	1	1	1	1	74	STEMI
22	A G	78	1	21.86	1	2	1	1	1	18	SAP
23	A A	73	1	21.71	2	1	2	1	2	11	SAP
24	G G	41	2	18.74	2	2	1	1	1	19.5	UAP
25	G G	66	2	23.01	2	2	1	1	1	104	UAP
26	A A	53	1	24.46	2	1	2	1	1	28	SAP
27	G G	68	1	25.14	1	1	2	2	2	12	UAP
28	A G	66	1	18.59	1	1	1	1	2	80	NSTEMI
29	G G	80	2	23.33	2	1	1	2	1	9	UAP
30	G G	42	1	20.77	1	2	1	2	1	18	SAP
31	A G	42	2	28.74	2	1	1	1	2	137	STEMI
32	G G	56	1	23.84	2	1	2	1	2	10.5	SAP
33	A A	55	2	24.83	1	2	1	1	1	35	STEMI
34	G G	56	1	22.81	2	2	2	1	1	8	UAP
35	A G	56	1	32.32	2	1	1	1	1	33	NSTEMI
36	G G	54	2	34.25	2	1	2	1	1	18	UAP
37	G G	64	2	18.22	1	1	2	2	1	19.5	SAP
38	A G	56	1	31.37	1	1	2	1	2	81	STEMI
39	G G	56	2	19.67	1	1	2	2	1	23	SAP
40	G G	74	2	20.11	1	1	1	2	2	11	UAP
41	A G	56	1	23.95	1	1	2	2	1	81	NSTEMI
42	G G	66	1	24.73	1	1	2	2	1	21	SAP
43	G G	74	2	26.45	1	1	1	1	1	16.5	SAP
44	A G	53	1	30.25	2	2	1	1	1	20	UAP
45	G G	66	2	27.66	1	2	1	1	1	81	NSTEMI
46	A A	58	2	21.6	1	2	2	1	1	65	NSTEMI
47	G G	68	1	21.54	2	2	2	1	1	15	UAP
48	A G	50	1	24.05	1	2	2	1	2	88.5	NSTEMI
49	A A	82	2	30.75	2	1	1	1	1	39	NSTEMI
50	G G	58	1	20.61	2	2	2	1	1	10.5	UAP
51	G G	55	1	28.47	2	1	2	1	1	33	NSTEMI
52	A G	81	1	23.98	2	2	2	2	1	31.5	UAP
53	A A	63	2	25.85	2	2	1	1	2	18	SAP
54	G G	74	1	24.49	1	2	1	2	1	73.5	STEMI
55	A G	84	1	23.66	1	1	1	1	1	18	UAP
56	A G	55	2	28.08	2	2	2	1	1	8	SAP
57	A A	50	1	24.37	1	1	2	2	1	41	NSTEMI
58	A G	76	1	19.58	1	1	1	1	2	42	UAP
59	G G	59	1	26.25	1	1	2	1	1	8	UAP
60	G G	74	1	20.76	1	2	2	1	2	14	SAP
61	G G	55	1	27.99	2	2	2	2	1	44	NSTEMI
62	A G	58	1	19.29	1	1	1	1	1	22	SAP
63	A G	58	2	26.47	2	2	2	1	2	87	NSTEMI
64	A G	48	1	20.77	2	2	1	1	1	23	UAP
65	A G	53	1	34.52	1	2	2	1	2	31	SAP
66	A G	59	1	31.84	1	1	1	2	1	90	UAP
67	G G	81	2	23.57	2	1	2	1	2	29	UAP
68	G G	77	1	31.43	1	1	2	2	1	11	UAP
69	G G	76	1	34.46	1	1	1	1	1	12	SAP
70	A G	53	1	19.67	1	2	2	1	2	132	NSTEMI
71	A A	49	1	21.95	2	1	2	1	2	23	SAP
72	A A	57	1	32.72	1	1	2	1	2	12	UAP
73	G G	71	1	22.35	1	1	2	2	1	18	UAP
74	A G	70	1	32.81	1	1	1	1	1	24	UAP
75	A G	74	1	34.97	1	2	1	1	1	50	UAP
76	A G	73	1	26.87	2	1	1	1	1	36	UAP
77	G G	55	1	22.07	1	1	2	1	1	123	STEMI
78	A G	83	2	19.29	1	1	2	1	2	87	NSTEMI
79	A A	63	1	23.57	1	1	1	1	2	33	UAP
80	A A	78	1	26.82	2	1	2	1	1	78	NSTEMI
81	A G	54	1	23.31	1	1	2	1	2	10.5	SAP
82	A G	73	1	19.7	1	1	1	1	2	41	UAP
83	A G	75	2	21.86	2	1	2	1	2	28.5	UAP
84	G G	51	2	29.73	2	2	2	2	1	48	SAP
85	A G	60	2	23.49	1	2	1	1	2	40.5	NSTEMI
86	G G	54	1	23.38	1	1	1	1	1	86	UAP
87	A A	62	2	20.28	1	1	1	1	2	20	SAP
88	G G	71	1	34.03	1	1	1	1	1	20	SAP
89	G G	55	1	30.43	1	1	2	1	1	21	SAP
90	G G	41	1	29.99	1	1	1	2	1	18	UAP
91	G G	61	1	26.65	1	1	2	1	2	29.5	SAP
92	A A	58	1	30.12	1	1	2	2	1	35	UAP
93	G G	60	1	21.85	1	1	2	2	2	19.5	UAP
94	G G	57	2	24.12	2	2	2	2	1	36	SAP
95	G G	83	2	28.71	1	1	2	2	2	10.5	SAP
96	G G	75	1	24.66	1	2	2	2	1	30	STEMI
97	G G	59	1	25.45	2	1	2	1	1	7.5	UAP
98	A G	55	2	25.77	1	1	2	2	1	63	STEMI
99	G G	60	2	24.26	2	1	2	1	1	13	SAP
100	G G	56	1	23.95	1	1	2	1	1	23	SAP
101	G G	63	1	26.25	1	1	2	1	1	30	NSTEMI
102	G G	49	1	30.37	1	2	2	1	1	18	UAP
103	G G	47	1	23.17	1	1	2	2	2	36	NSTEMI
104	G G	65	2	26.85	1	2	2	1	1	58.5	NSTEMI
105	A G	60	1	28.18	2	1	1	1	1	128	STEMI
106	G G	56	1	34.57	1	1	2	2	1	34	NSTEMI
107	G G	40	1	22.92	1	1	2	1	1	44	NSTEMI
108	A G	73	1	32.75	2	2	2	2	1	23	SAP
109	A G	64	2	18.58	2	1	1	1	1	26	SAP
110	A G	55	1	22.63	1	1	2	1	1	53	NSTEMI
111	A G	48	2	25.06	1	1	2	1	2	17	UAP
112	A G	62	1	26.82	2	1	1	1	1	87	NSTEMI
113	G G	60	2	28.74	1	1	2	1	2	33	NSTEMI
114	G G	52	1	27.64	1	1	2	2	1	62	STEMI
115	G G	55	2	29.57	1	2	2	1	1	21	UAP
116	G G	77	2	25.86	1	1	2	1	1	124.5	SAP
117	G G	63	1	32.81	1	2	1	1	1	12	SAP
118	A G	57	1	26.36	2	2	2	1	2	18	UAP
119	G G	61	1	24.49	1	1	2	1	1	39.5	SAP
120	A G	57	2	29.74	2	1	2	1	2	31	NSTEMI
121	G G	65	2	23.42	1	1	2	1	1	19.5	SAP
122	A G	59	2	23.42	2	1	1	1	1	10.5	UAP
123	A G	63	1	29.39	2	1	2	1	1	86	STEMI
124	G G	60	1	19.51	1	2	2	2	1	21	SAP
125	A G	72	1	20.29	2	1	2	1	1	126	UAP
126	A A	73	1	25.55	2	1	1	2	1	59	NSTEMI
127	A G	48	1	19.49	2	1	2	2	1	31.5	UAP
128	A G	80	2	29.22	2	1	2	1	1	91.5	SAP
129	A G	55	1	24.73	2	1	2	1	1	58.5	STEMI
130	A G	53	2	23.73	2	1	1	1	2	30	STEMI
131	A G	47	1	21.08	2	2	1	1	1	62	NSTEMI
132	A G	64	2	28.92	2	1	1	2	2	127	NSTEMI
133	G G	65	1	23.27	1	2	2	1	1	9	SAP
134	G G	54	1	28.41	1	1	2	1	1	20	UAP
135	G G	54	2	18.73	1	1	2	1	1	19.5	SAP
136	G G	41	2	33.75	1	1	2	1	2	46	NSTEMI
137	G G	50	2	18.63	1	1	2	1	1	47	SAP
138	A G	70	2	29.28	1	1	2	1	1	135	UAP
139	A G	84	2	25.26	1	1	2	1	1	81	NSTEMI
140	A G	53	2	27.79	1	1	2	1	1	32	NSTEMI
141	A G	54	1	28.08	2	1	2	1	1	15	UAP
142	A G	61	1	29.6	2	1	2	2	2	74	NSTEMI
143	A G	69	1	20.65	2	1	2	2	1	74	NSTEMI
144	A G	66	2	21.86	1	1	2	2	1	18	UAP
145	A G	77	1	22.24	1	2	2	1	1	9	UAP
146	A G	48	1	25.13	1	2	1	2	1	12	UAP
147	A G	62	1	23.45	1	1	2	2	1	10.5	SAP
148	A G	66	2	20.76	2	1	2	1	1	17	SAP
149	A G	60	1	25.85	2	1	2	1	2	65	NSTEMI
150	A G	60	2	26.87	1	2	1	1	1	9	SAP
151	A G	64	1	26.59	2	2	2	2	1	104	STEMI
152	A G	56	2	22.92	1	1	1	2	1	33	NSTEMI
153	A G	68	1	25.04	2	2	1	2	1	136.5	NSTEMI
154	A A	56	1	27.24	1	2	1	1	1	18	UAP
155	A G	81	2	23.21	1	1	1	1	2	28.5	SAP
156	A G	67	1	18.63	1	1	2	1	1	21	SAP
157	A G	84	1	25.06	1	1	2	1	1	16.5	UAP
158	A G	51	1	30.43	1	1	2	1	1	66	NSTEMI
159	A A	63	1	29.43	2	1	2	1	1	55.5	UAP
160	A G	58	2	34.85	2	2	1	2	1	75	NSTEMI
161	A G	65	2	26.45	2	2	2	1	1	21	SAP
162	A A	55	1	23.5	1	1	2	1	2	23	SAP
163	A G	56	2	29.33	1	1	2	1	2	9	UAP
164	A G	75	2	20.28	2	2	1	1	1	30	STEMI
165	A A	57	2	30.48	2	1	2	2	1	98	NSTEMI
166	A G	80	1	20.29	1	1	2	1	1	17	SAP
167	A G	50	2	22.24	1	1	2	1	1	25	UAP
168	A G	65	2	23.31	1	2	2	1	2	20	SAP
169	A G	61	2	25.45	1	2	2	2	2	76.5	NSTEMI
170	A G	86	2	20.68	1	1	2	1	1	11	UAP
171	A G	66	1	20.48	1	1	2	1	1	12	UAP
172	A G	55	1	27.84	2	2	2	2	2	90	NSTEMI
173	A A	66	1	21.6	1	1	1	1	2	59	UAP
174	A G	71	2	30.78	1	1	2	1	1	17.5	UAP
175	A G	61	1	28.44	1	1	1	1	1	20	SAP
176	A A	53	2	28.45	1	2	1	2	2	56	NSTEMI
177	A G	60	1	25.06	1	2	1	1	1	58.5	STEMI
178	A G	55	2	21.29	1	1	2	1	1	20	UAP
179	A G	58	2	18.27	2	1	2	2	1	89	STEMI
180	A G	55	2	24.37	1	1	2	1	1	9	SAP
181	A G	54	2	22	1	1	1	1	1	28	NSTEMI
182	A G	65	1	23.95	1	2	2	2	2	31	SAP
183	A G	60	2	27.33	1	2	2	1	1	12	UAP
184	A G	48	2	28.08	1	1	1	2	1	104	UAP
185	A G	77	1	20.88	2	2	2	1	2	69	NSTEMI
186	A G	51	1	24.12	1	2	2	1	1	60	STEMI
187	A G	63	1	26.05	2	2	2	1	1	81	SAP
188	A G	53	1	34.37	1	1	2	1	1	115.5	STEMI
189	A G	57	1	21.82	1	1	2	1	1	87	STEMI
190	A G	60	1	19.48	1	1	1	1	2	63	SAP
191	A G	70	1	21.54	2	1	2	1	2	27	UAP
192	A G	67	1	26.05	2	1	1	1	1	24	UAP
193	A G	59	1	18.69	2	1	1	1	1	23	SAP
194	A G	55	2	22.89	1	1	1	2	1	90	NSTEMI
195	A G	48	2	29.28	2	1	1	2	1	81	STEMI
196	A G	57	1	27.65	1	1	1	1	2	6	SAP
197	A G	55	1	25.36	1	1	1	2	2	51	NSTEMI
198	A G	75	2	25.86	1	1	1	1	1	22.5	UAP
199	G G	55	1	28.04	1	1	2	1	1	21	UAP
200	G G	74	1	24.04	1	1	2	1	2	20	SAP
201	A G	58	1	23.88	1	1	1	1	1	24	UAP
202	A A	40	1	27.24	2	2	2	1	1	105	NSTEMI
203	A A	40	2	29.83	2	1	2	1	1	30	UAP
204	A G	65	1	26.26	2	1	2	1	1	41	NSTEMI
205	A G	64	2	22.32	2	2	2	1	2	14	SAP
206	A G	81	2	23.5	1	1	1	1	1	21	UAP
207	A G	55	1	23.9	2	2	1	1	1	38	UAP
208	A G	74	2	27.65	1	1	1	1	1	81	STEMI
209	A G	67	2	22.89	1	1	2	1	1	30	UAP
210	A G	74	2	25.07	1	1	2	2	2	92	NSTEMI
211	A G	87	1	27.64	1	2	1	1	1	21	UAP
212	G G	64	1	34.15	1	2	2	1	1	8	UAP
213	G G	55	1	24.93	1	2	2	1	2	18	SAP
214	G G	58	1	25.67	1	1	2	1	1	89	NSTEMI
215	G G	58	2	34.81	1	2	2	1	1	66	STEMI
216	A G	53	2	21.87	2	2	1	1	1	8	SAP
217	A A	57	2	28.56	1	1	1	1	1	19.5	UAP
218	A G	48	1	27.53	1	1	1	2	2	75	NSTEMI
219	G G	78	1	21.82	1	1	1	1	1	7	SAP
220	G G	79	2	27.16	1	1	2	1	1	37	NSTEMI
221	A G	68	1	32.61	1	1	2	2	2	77	UAP
222	G G	51	2	24.57	2	2	2	1	2	20	SAP
223	A G	50	1	25.69	1	2	1	2	1	79.5	NSTEMI
224	G G	59	1	21.87	1	1	2	1	1	22.5	SAP
225	G G	56	2	23.66	1	2	2	1	1	81	STEMI
226	G G	68	2	20.23	2	2	2	1	1	18	SAP
227	A G	61	1	21.6	1	1	1	2	1	105	NSTEMI
228	A G	67	1	28.74	2	1	1	1	1	21	SAP
229	A G	58	1	21.68	2	1	1	1	1	21	UAP
230	G G	55	1	25.44	2	1	2	1	1	29	UAP
231	G G	63	1	19.05	1	1	2	1	1	120	SAP
232	G G	76	1	23.47	2	2	2	1	1	30	NSTEMI
233	A A	55	2	19.58	1	1	1	2	1	11	UAP
234	A G	78	1	29.86	2	2	1	2	2	85.5	UAP
235	A A	72	2	31.22	1	1	1	1	1	30.5	UAP
236	G G	51	1	26.25	2	2	2	1	1	49.5	SAP
237	A G	61	1	25.43	2	1	1	1	1	29.5	NSTEMI
238	G G	54	2	19.49	1	1	1	1	2	29	SAP
239	A G	53	1	25.26	1	1	1	2	1	36	STEMI
240	A G	53	1	30.04	2	2	1	2	1	30	SAP
241	G G	84	1	23.42	1	2	2	1	1	23	UAP
242	A G	59	1	18.3	1	1	1	2	1	105	STEMI
243	A G	66	2	18.42	2	2	2	2	1	20	UAP
244	A G	70	1	21.08	1	1	2	1	1	20	SAP
245	G G	43	2	30.04	1	1	2	1	1	38	NSTEMI
246	G G	65	2	22.48	1	1	2	1	1	17	SAP
247	G G	55	1	25.02	1	2	2	1	2	105	UAP
248	A G	55	1	30.87	1	1	1	2	2	74	STEMI
249	G G	61	2	24.13	1	1	2	1	1	29	UAP
250	A G	76	2	25.89	2	1	2	2	1	8	SAP
251	A G	48	1	21.49	2	2	2	1	1	25.5	UAP
252	G G	61	1	22.78	1	1	2	1	1	19.5	UAP
253	G G	69	1	23.7	1	2	1	1	1	19.5	SAP
254	A G	53	2	28.99	2	2	2	2	2	80	SAP
255	A G	55	1	26.39	2	1	1	1	1	120	STEMI
256	G G	68	1	28.96	1	1	1	2	2	18	UAP
257	A G	70	1	27.1	2	1	2	2	1	17	UAP
258	G G	81	1	24.35	2	1	2	1	1	20	SAP
259	A G	54	1	34.2	1	2	1	1	1	50.5	NSTEMI
260	A G	75	2	20.76	2	1	2	1	1	16.5	UAP
261	A G	59	1	28.21	1	2	2	1	1	23	UAP
262	A A	53	1	23.98	1	2	1	2	1	10.5	UAP
263	A G	71	2	25.06	1	2	2	2	1	73.5	NSTEMI
264	A G	51	1	27.33	1	2	2	1	1	61.5	STEMI
265	A G	79	1	22.24	1	1	1	2	1	30	NSTEMI
266	A G	61	2	25.09	1	1	1	1	1	21	UAP
267	G G	55	1	24.07	1	1	2	1	2	26	SAP
268	G G	62	1	29.41	1	1	2	1	1	11	UAP
269	A G	72	1	21.18	1	1	2	1	1	11	UAP
270	A G	57	1	34.36	1	1	2	1	1	81	NSTEMI
271	A G	41	1	24.06	1	1	2	1	1	12	SAP
272	G G	66	1	20.77	2	2	1	1	1	29	UAP
273	G G	60	1	19.7	1	1	2	1	1	8	SAP
274	A G	60	1	27.79	2	1	2	2	2	31	UAP
275	A G	60	2	24.79	1	1	2	1	1	15	UAP
276	A G	70	2	22.8	1	2	1	1	1	58.5	NSTEMI
277	A G	60	2	21.08	1	1	1	2	1	51	UAP
278	A G	57	1	22.07	1	1	1	1	1	21	SAP
279	A G	76	1	26.45	1	1	2	2	1	24	UAP
280	A G	52	1	24.55	2	1	1	1	2	5	SAP
281	G G	59	1	23.84	2	1	2	1	1	20	UAP
282	G G	53	1	31.94	2	1	2	1	1	43.5	NSTEMI
283	G G	80	1	23.42	1	1	2	1	2	11	SAP
284	A G	75	1	25.99	1	2	2	1	1	72	NSTEMI
285	G G	64	2	20.93	2	1	2	1	2	54	STEMI
286	A G	69	1	21.08	1	1	2	1	2	42	NSTEMI
287	A G	55	1	25.53	1	2	2	2	1	74	NSTEMI
288	A G	61	2	34.18	1	1	2	1	1	54	NSTEMI
289	A G	61	1	21.6	1	2	1	1	1	22.5	UAP
290	A G	72	1	24.99	1	2	1	2	1	45	NSTEMI
291	G G	63	2	25.21	2	1	1	1	1	63	NSTEMI
292	A G	67	1	23.07	1	2	1	2	1	7.5	SAP
293	A G	50	2	18.42	1	2	1	1	2	10.5	SAP
294	G G	64	2	27.44	2	1	2	1	1	42	NSTEMI
295	A G	59	1	28.13	1	2	1	1	1	33	UAP
296	A G	55	2	18.89	2	1	1	2	1	90	STEMI
297	G G	53	2	26.19	1	2	2	1	1	21	SAP
298	A G	68	2	26.57	1	1	1	1	1	12	SAP
299	A G	64	1	21.82	1	1	1	1	2	28.5	UAP
300	A G	78	1	29.43	1	1	2	1	2	98	NSTEMI
301	G G	58	2	28.34	2	1	1	1	1	30	UAP
302	A G	57	1	19.69	2	2	2	1	1	12	UAP
303	A G	60	2	22.27	1	1	1	2	2	116	NSTEMI
304	A G	69	1	30.25	1	1	1	2	1	38	NSTEMI
305	A G	61	2	20.06	1	2	1	2	1	46.5	NSTEMI
306	G G	53	2	29.03	1	1	2	1	1	10.5	UAP
307	A G	60	1	30.4	2	1	1	2	2	21	SAP
308	A G	64	1	23.27	2	2	2	1	1	19.5	SAP
309	G G	59	1	19.16	1	1	1	2	1	18	UAP
310	G G	61	1	25.97	2	1	2	1	2	23	UAP
311	G G	58	1	24.5	1	1	2	1	1	28	NSTEMI
312	G G	53	2	24.36	2	1	1	1	2	52.5	NSTEMI
313	A G	71	1	25.82	1	1	1	2	2	103.5	NSTEMI
314	G G	74	1	24.46	1	1	1	1	2	30	SAP
315	G G	75	2	24.98	1	1	2	1	1	33	NSTEMI
316	A G	55	2	18.91	2	1	2	1	1	54	STEMI
317	A G	58	1	31.99	1	1	1	1	1	10	SAP
318	G G	72	1	23.25	2	1	2	1	2	113	NSTEMI
319	A G	61	1	28.85	1	1	2	2	1	89	STEMI
320	A G	61	2	34.97	1	1	2	2	1	93	NSTEMI
321	G G	74	1	27.04	1	1	2	1	1	30	SAP
322	G G	74	2	29.81	2	1	1	1	2	115.5	NSTEMI
323	G G	56	1	20.77	1	1	1	1	1	96	UAP
324	A G	64	1	20.11	1	1	2	2	1	15	SAP
325	G G	40	1	29.73	1	1	1	1	1	20	UAP
326	A G	83	1	26.56	1	2	2	2	1	10	UAP
327	G G	66	1	23.86	2	1	2	1	1	81	STEMI
328	A G	69	2	25.66	2	1	2	1	1	93	NSTEMI
329	A G	69	1	29.03	1	1	2	1	2	43.5	NSTEMI
330	G G	55	1	24.62	2	2	2	2	1	30	NSTEMI
331	G G	57	1	22.07	1	1	2	1	1	19.5	SAP
332	A G	61	1	25.64	1	1	2	2	1	82.5	SAP
333	A G	62	2	22.48	1	1	2	1	1	18	UAP
334	G G	59	2	19.88	1	1	1	1	2	19.5	SAP
335	G G	67	2	23.95	1	1	2	1	1	20	SAP
336	G G	53	1	24.41	1	1	1	1	2	126	NSTEMI
337	G G	75	1	29.6	2	1	2	1	2	73.5	STEMI
338	A G	61	1	27.04	1	1	2	1	2	69	NSTEMI
339	G G	78	2	23.93	1	1	1	1	2	10.5	SAP
340	G G	78	1	34.98	1	1	2	2	2	30	NSTEMI
341	G G	56	1	23.03	1	1	1	1	2	72	NSTEMI
342	A G	71	2	25.5	1	2	2	1	1	13.5	UAP
343	A G	66	1	19.94	1	1	1	2	1	118.5	STEMI
344	G G	54	2	23.99	1	2	2	1	1	8	UAP
345	G G	69	2	22.24	1	1	2	1	2	120	NSTEMI
346	G G	58	2	18.69	2	1	2	1	1	36	SAP
347	G G	64	2	22.89	1	1	1	1	2	123	NSTEMI
348	A G	60	1	20.76	2	2	2	1	1	55.5	NSTEMI
349	G G	69	1	34.51	2	2	2	1	2	29	SAP
350	A G	70	1	27.91	2	2	1	2	2	81	STEMI
351	A G	76	2	29.43	1	1	2	1	1	76.5	STEMI
352	A G	74	2	25.32	1	2	2	2	1	51	NSTEMI
353	A G	67	1	25.97	1	2	2	1	1	96	NSTEMI
354	A G	62	2	26.7	1	1	2	2	1	45	STEMI
355	A G	73	2	26.26	1	2	2	1	1	90	NSTEMI
356	G G	83	2	24.26	1	1	2	1	2	10.5	UAP
357	A G	58	2	28.87	1	1	1	1	1	45	NSTEMI
358	A G	71	1	24.57	1	1	2	2	2	89	NSTEMI
359	A G	66	2	19.94	2	1	1	1	1	18	UAP
360	A G	58	2	19.05	1	1	2	1	1	26	UAP
361	A G	41	2	34.66	2	1	2	2	1	20	SAP
362	G G	88	2	21.29	1	2	1	1	1	45	NSTEMI
363	G G	72	1	20.11	1	1	2	1	2	32	STEMI
364	G G	58	2	24.26	1	1	2	1	1	14	UAP
365	A G	61	1	25.32	2	1	2	2	1	11	UAP
366	G G	55	1	24.36	1	1	2	1	1	126	STEMI
367	G G	57	1	24.62	1	2	1	1	1	136.5	NSTEMI
368	G G	64	2	22.67	1	1	1	1	1	20	UAP
369	G G	60	2	21.83	2	1	2	2	1	27	UAP
370	G G	55	1	22.63	2	2	2	2	1	29	UAP
371	A G	63	2	20.76	2	2	2	1	1	91.5	NSTEMI
372	G G	77	1	22.18	1	1	2	1	2	34.5	NSTEMI
373	G G	55	2	29.22	1	2	1	1	2	18	SAP
374	G G	50	2	29.05	1	2	2	1	1	18	UAP
375	G G	74	1	22.36	2	2	2	1	1	28	NSTEMI
376	A G	56	2	21.87	1	1	2	1	1	7.5	SAP
377	G G	64	2	28.87	2	2	1	1	1	66	NSTEMI
378	A G	51	1	25.27	1	1	2	2	2	82.5	NSTEMI
379	A G	56	1	30	1	2	2	2	1	76.5	NSTEMI
380	G G	79	1	23.48	1	2	2	1	2	66	NSTEMI
381	G G	58	1	24.17	2	2	2	1	1	22.5	SAP
382	G G	67	2	25.44	1	2	2	1	2	17	UAP
383	G G	59	1	24.33	1	1	1	1	2	20	SAP
384	A G	83	2	25.76	2	1	2	1	1	21	SAP
385	A G	75	2	25.68	1	1	2	2	1	63	NSTEMI
386	A G	42	2	25.06	2	1	2	1	1	23	SAP
387	A G	74	1	29.45	2	1	2	1	1	19.5	UAP
388	G G	58	2	20.48	2	2	2	1	2	18	SAP
389	G G	55	2	24.83	1	1	2	2	1	54	SAP
390	A G	59	1	19.52	1	1	2	2	2	72	STEMI
391	A G	78	1	26.45	1	2	2	2	2	39	SAP
392	A G	63	2	22.35	1	1	2	1	1	12	SAP
393	G G	74	1	21.82	2	1	2	2	1	20	SAP
394	A G	59	1	31.33	1	1	2	2	2	98	NSTEMI
395	A G	74	1	24.67	1	1	1	1	2	143	STEMI
396	G G	75	2	22.89	1	1	1	1	1	28.5	UAP
397	G G	53	2	23.85	1	2	2	1	1	15	UAP
398	A G	72	2	22.89	2	2	2	1	2	67.5	NSTEMI
399	G G	65	1	23.78	1	1	1	1	1	51	STEMI
400	A G	65	1	23.58	1	1	2	1	2	129	NSTEMI
401	A G	60	2	25.18	1	1	2	2	2	15	SAP
402	A G	59	2	21.87	2	1	2	2	1	52.5	UAP
403	A G	57	2	28.66	1	2	2	1	1	23	UAP
404	A G	59	1	30.03	1	1	2	1	1	21	UAP
405	A G	68	2	29.41	1	2	2	2	1	7.5	SAP
406	G G	55	2	26.65	1	2	2	1	1	13	SAP
407	A G	82	1	28.45	2	1	2	1	1	84	STEMI
408	G G	50	1	21.39	1	1	2	1	2	138	NSTEMI
409	G G	51	1	30.13	2	1	2	2	2	69	NSTEMI
410	A G	66	1	29.71	1	1	1	1	1	51	UAP
411	G G	55	1	29.43	1	1	1	1	1	97.5	STEMI
412	G G	71	1	31.46	1	1	2	1	1	32	STEMI
413	A G	64	2	31.69	2	1	1	1	1	154.5	STEMI
414	G G	49	1	20.77	1	2	2	1	1	49.5	NSTEMI
415	A G	75	1	27.44	1	1	2	2	2	30	STEMI
416	G G	65	2	30.87	2	1	1	1	2	33	NSTEMI
417	A G	58	1	20.69	1	1	2	2	2	18	UAP
418	A G	79	2	27.84	1	1	2	1	1	17	SAP
419	A G	48	1	19.69	1	1	2	2	1	15	UAP
420	A G	70	1	29.74	1	2	2	1	2	86	NSTEMI
421	A G	58	1	20.14	2	2	1	2	1	49	NSTEMI
422	G G	84	1	28.94	1	2	2	1	1	18	UAP
423	G G	53	1	29.23	2	1	2	1	1	17	SAP
424	G G	53	2	23.84	2	2	1	1	2	26	SAP
425	A G	52	1	26.47	1	1	2	1	2	54	UAP
426	A G	76	2	18.1	1	1	2	2	1	25.5	UAP
427	A G	63	1	34.97	1	1	2	2	2	52.5	NSTEMI
428	A G	71	2	18.89	1	1	2	1	1	10.5	SAP
429	A G	58	1	23.66	1	1	2	2	1	20	SAP
430	G G	71	1	31.66	1	2	1	2	1	74	NSTEMI
431	G G	53	1	23.07	1	2	2	1	2	22.5	SAP
432	A G	56	1	23.16	1	1	2	1	1	54	NSTEMI
433	A G	56	1	24.36	1	1	2	2	2	14	SAP
434	A G	79	1	28.54	2	1	1	1	2	4.5	SAP
435	A G	57	1	21.18	2	2	1	1	1	19.5	UAP
436	G G	72	1	24.67	1	2	1	1	1	29	SAP
437	A G	53	1	21.83	2	1	2	1	2	78	NSTEMI
438	G G	53	2	29.43	1	2	1	2	1	55.5	SAP
439	G G	68	1	25.97	1	1	2	1	2	63	STEMI
440	A G	76	2	23.42	2	2	2	2	1	46.5	STEMI
441	A G	54	1	34.98	1	1	2	2	2	103	NSTEMI
442	G G	60	1	25.32	2	1	2	1	1	28.5	SAP
443	G G	72	2	23.42	2	1	1	1	1	30	NSTEMI
444	G G	53	1	23.03	1	1	1	1	1	107	UAP
445	G G	59	1	22.78	2	1	2	1	2	19.5	SAP
446	A G	51	1	32.44	1	1	2	1	2	22.5	UAP
447	A G	45	1	29.44	1	1	1	2	1	49.5	UAP
448	A G	55	1	18.64	1	1	2	2	1	105	NSTEMI
449	A G	63	1	24.36	2	2	2	2	1	90	NSTEMI
450	G G	61	1	20.61	1	2	2	1	1	65	SAP
451	G G	56	1	34.84	1	2	2	2	2	19	UAP
452	A G	61	2	24.86	1	1	2	2	1	21	SAP
453	A G	61	1	33.08	1	1	2	1	1	23	UAP
454	G G	72	2	24.26	2	1	2	2	1	45	NSTEMI
455	A G	52	2	34.7	1	1	2	1	2	85.5	STEMI
456	A G	57	1	26.53	1	2	2	1	1	15	UAP
457	A G	60	2	23.13	2	1	1	1	1	17	UAP
458	G G	74	2	21.87	2	1	1	1	1	13.5	SAP
459	A G	56	1	19.7	1	1	2	2	2	148	STEMI
460	A G	56	2	24.86	2	2	2	1	1	60	NSTEMI
461	G G	55	2	23.47	1	1	1	1	1	30	SAP
462	A G	54	2	27.24	1	1	1	1	1	14	UAP
463	A G	74	1	31.92	1	2	2	2	1	6	UAP
464	A G	51	2	25.06	1	1	2	1	2	108	NSTEMI
465	A G	68	2	24.81	1	1	2	2	2	93	STEMI
466	G G	80	1	31.63	1	1	2	1	1	73.5	NSTEMI
467	G G	53	1	21.71	2	1	1	1	1	21	UAP
468	A G	53	2	26.87	1	2	2	2	1	18	UAP
469	A G	61	2	27.24	1	2	1	2	2	111	NSTEMI
470	A G	74	1	28.34	1	1	1	1	1	67.5	UAP
471	A G	53	1	26.31	1	1	2	2	1	29	NSTEMI
472	G G	83	1	23.86	2	1	2	1	1	26	SAP
473	G G	53	2	19.58	1	1	1	1	1	27	UAP
474	A G	53	2	19.7	1	2	2	1	2	12	SAP
475	G G	58	2	21.83	1	1	2	1	1	57	STEMI
476	A A	66	2	24.83	2	1	1	2	1	60	UAP
477	G G	88	1	18.39	1	1	1	1	1	81	SAP
478	G G	69	2	27.34	1	2	1	1	2	23	UAP
479	G G	58	1	21.37	1	1	1	2	2	30	NSTEMI
480	A G	69	2	21.87	1	1	1	2	1	74	STEMI
481	A G	59	1	21.08	2	1	2	1	1	20	SAP
482	A G	49	1	26.21	2	2	1	2	1	12	SAP
483	A A	60	2	32.66	1	1	2	2	2	34	STEMI
484	A A	49	1	24.66	2	2	2	2	1	10.5	SAP
485	G G	58	2	22.13	2	2	2	1	1	44	STEMI
486	G G	53	2	19.7	2	2	1	1	1	22	UAP
487	G G	57	1	25.44	1	1	2	2	1	141	NSTEMI
488	G G	72	1	20.28	2	1	1	1	2	44	NSTEMI
489	A G	55	1	18.89	2	1	1	2	2	33	SAP
490	A G	58	1	20.57	2	1	2	2	2	61.5	SAP
491	A G	56	1	20.68	1	2	2	2	1	32	NSTEMI
492	G G	58	2	20.11	2	2	1	1	1	29.5	NSTEMI
493	A G	46	1	23.31	1	1	2	1	1	30	SAP
494	A G	77	1	20.76	1	2	2	1	1	72	STEMI
495	A G	55	2	33.4	1	1	2	2	1	21	UAP
496	G G	59	1	24.99	2	1	2	1	2	75	STEMI
497	A G	64	1	21.95	1	1	2	1	2	15	SAP
498	A G	53	2	28.44	1	1	1	1	2	92	STEMI
499	G G	68	1	29.28	1	1	2	1	1	11	UAP
500	G G	58	1	24.49	1	1	2	2	1	62	NSTEMI
501	A G	79	2	28.37	2	1	2	1	1	48	UAP
502	A G	60	2	24.99	1	1	2	1	1	17	UAP
503	G G	56	2	23.19	1	1	2	1	2	12	SAP
504	G G	61	2	19.58	2	1	1	1	1	21	SAP
505	A G	61	2	31.41	1	1	2	1	1	9	UAP
506	A G	74	1	22.36	1	1	2	2	1	43.5	STEMI
507	G G	54	1	31.92	1	1	1	1	1	11	UAP
508	G G	60	2	29.03	1	2	1	1	2	11	UAP
509	G G	57	2	20.68	1	1	1	1	1	96	STEMI
510	G G	74	1	22.01	1	2	2	1	1	44	STEMI
511	A G	76	1	26.07	1	2	1	2	1	20	SAP
512	G G	83	2	30.57	1	1	1	1	1	30	STEMI
513	G G	85	1	20.14	1	1	1	1	1	30	STEMI
514	G G	47	2	30.25	1	1	2	1	1	30	UAP
515	A A	64	1	23.39	1	2	1	2	1	20	UAP
516	G G	65	2	21.18	2	1	1	2	1	19.5	UAP
517	G G	75	1	22.24	1	1	2	2	2	16.5	SAP
518	G G	81	2	21.95	1	1	2	1	1	19.5	UAP
519	G G	59	2	24.07	1	1	2	2	2	30	STEMI
520	A G	54	1	20.65	1	1	1	1	1	10.5	UAP
521	G G	58	2	19.09	2	2	1	2	1	86	NSTEMI
522	G G	73	1	24.86	2	1	1	1	1	9	SAP
523	A A	74	1	22.32	1	2	2	2	1	26	UAP
524	G G	82	2	23.39	1	2	2	1	1	27	UAP
525	G G	42	1	20.92	1	2	2	1	1	9	UAP
526	A G	48	1	26.53	2	1	1	2	2	126	UAP
527	G G	63	2	25.76	1	1	2	1	1	77	STEMI
528	G G	60	1	19.16	2	1	2	1	1	124.5	NSTEMI
529	A G	55	1	19.29	1	1	2	2	1	22.5	UAP
530	A A	53	2	27.24	1	1	2	2	1	13.5	UAP
531	A A	57	2	18.28	1	1	1	2	1	21	UAP
532	A A	63	2	22.02	1	1	1	2	1	20	SAP
533	G G	48	2	34.66	2	1	1	1	1	21	UAP
534	G G	68	1	25.9	1	1	2	2	2	11	UAP
535	A A	50	2	24.79	2	1	1	2	2	35	UAP
536	G G	63	1	23.19	1	1	2	2	1	110	UAP
537	G G	55	1	28.44	1	1	2	1	1	41	SAP
538	A G	82	2	34.92	2	1	2	2	1	19.5	SAP
539	A A	52	2	29.34	1	2	2	1	1	22.5	UAP
540	A A	74	1	23.64	1	1	2	1	1	59	NSTEMI
541	G G	67	2	21.68	1	2	2	1	1	43.5	NSTEMI
542	G G	65	1	24.9	1	1	2	1	1	8	UAP
543	A G	51	1	30.45	2	1	2	1	1	48	UAP
544	G G	47	1	30.79	1	1	2	1	1	18	UAP
545	G G	76	2	27.24	1	1	2	1	1	21	SAP
546	A G	54	2	26.76	1	1	2	1	1	20	SAP
547	A G	51	1	19.94	1	1	2	1	2	18	SAP
548	G G	68	2	23.08	2	1	1	2	1	29	UAP
549	G G	60	1	28.79	1	1	1	2	1	70.5	NSTEMI
550	A G	66	2	29.13	1	1	1	2	1	141	STEMI
551	A A	85	2	20.68	2	1	2	1	1	40.5	UAP
552	G G	61	1	31.35	2	1	1	1	1	14	UAP
553	A G	60	2	23.61	1	2	2	1	1	30	SAP
554	A G	54	2	20.63	2	1	2	2	2	14	SAP
555	A G	77	1	27.62	1	1	1	1	1	20	SAP
556	A G	67	2	18.28	1	1	2	1	1	7.5	UAP
557	G G	50	2	28.83	1	1	2	2	2	117	NSTEMI
558	A G	78	1	25.67	1	1	2	1	2	15	SAP
559	A G	66	1	28.41	2	1	1	1	1	21	SAP
560	A G	78	1	25.86	2	1	2	2	2	34	SAP
561	A A	71	1	19.49	2	2	2	2	1	66	NSTEMI
562	A G	68	1	27.27	2	2	2	1	1	18	SAP
563	A G	60	1	20.08	2	1	2	2	1	18	SAP
564	A G	55	2	32.15	1	1	1	1	2	128	STEMI
565	A G	64	1	23.5	1	1	2	2	2	144	STEMI
566	A G	55	2	27.44	2	1	1	1	2	21	UAP
567	A G	58	2	27.05	1	1	1	2	2	72	STEMI
568	G G	57	1	20.86	1	1	2	2	1	9	UAP
569	G G	74	1	21.08	1	2	2	1	1	77	NSTEMI
570	G G	55	1	27.04	1	1	2	1	1	18	SAP
571	G G	49	2	32.2	1	2	2	2	1	55.5	NSTEMI
572	A A	61	2	24.99	2	2	1	1	1	104	NSTEMI
573	A A	57	2	23.98	1	1	1	1	1	25.5	SAP
574	G G	55	2	22.35	2	1	2	1	1	39	STEMI
575	A A	67	2	21.08	2	1	2	1	2	9	SAP
576	A G	53	1	27.25	2	2	2	1	1	30	UAP
577	A G	87	1	21.6	1	2	2	2	2	117	NSTEMI
578	A G	55	1	18.89	2	1	2	1	1	19.5	SAP
579	G G	71	2	18.11	2	2	2	1	1	77	NSTEMI
580	A G	51	2	27.44	1	1	1	2	1	15	UAP
581	G G	60	1	22.63	1	1	2	1	1	70.5	NSTEMI
582	A G	59	2	23.99	2	1	2	1	1	19.5	UAP
583	A G	73	2	21.4	1	1	2	1	2	48	NSTEMI
584	A A	76	2	24.07	1	1	2	1	1	35	UAP
585	G G	62	2	24.37	1	1	2	1	1	21	UAP
586	A G	55	1	18.43	1	2	2	2	1	8	SAP
587	G G	75	2	23.5	2	2	1	1	1	21	SAP
588	A G	48	1	29.65	1	2	2	2	2	20	UAP
589	A G	57	1	22.07	1	1	1	2	1	22.5	SAP
590	A G	57	2	22.78	1	1	2	2	2	74	SAP
591	A G	76	1	24.6	1	1	2	2	2	115.5	NSTEMI
592	G G	66	1	20.23	1	2	1	2	1	20	UAP
593	A G	76	1	21.54	1	1	1	2	1	115.5	NSTEMI
594	A A	56	2	32.15	1	1	1	1	1	29.5	NSTEMI
595	G G	66	1	29.33	1	2	2	1	1	34.5	NSTEMI
596	G G	55	2	23.55	2	2	2	1	1	17	UAP
597	A G	50	1	25.89	2	2	2	1	2	35	SAP
598	G G	53	2	28.13	1	2	1	1	1	21	SAP
599	A A	64	1	23.98	1	1	1	2	2	115.5	NSTEMI
600	A A	55	1	21.82	1	2	2	2	2	150	NSTEMI
601	G G	61	1	29.2	1	2	2	2	1	30	UAP
602	A A	54	2	20.65	2	2	1	1	2	22	UAP
603	A G	74	1	20.77	1	1	2	1	1	9	UAP
604	A A	53	1	25.27	2	1	2	1	2	54	STEMI
605	G G	72	2	18.1	1	1	2	1	1	121	STEMI
606	G G	69	1	19.69	2	1	1	2	1	126	STEMI
607	G G	61	1	30.65	1	2	1	1	1	24	UAP
608	A G	56	1	30.33	1	1	2	1	2	15	SAP
609	A A	55	1	22.75	2	1	2	2	1	20	SAP
610	A G	60	2	26.25	2	1	1	1	1	139	STEMI
611	A A	56	1	19.16	1	2	2	1	1	16.5	SAP
612	A G	54	1	24.64	1	1	2	2	1	13.5	SAP
613	A A	64	1	18.85	2	1	1	1	2	58.5	STEMI
614	A G	66	1	26.7	1	1	1	1	1	19.5	UAP
615	A A	77	2	32.02	2	1	2	2	1	19.5	SAP
616	A G	72	2	28.88	1	1	2	1	1	159	NSTEMI
617	A G	75	1	19.58	2	1	2	2	2	30.5	STEMI
618	A G	67	1	26.12	1	2	2	1	2	22.5	UAP
619	G G	57	1	20.29	2	2	2	2	1	23	UAP
620	A G	57	1	25.32	1	2	2	1	1	20	SAP
621	G G	57	2	24.12	1	1	2	1	1	65	STEMI
622	A A	66	1	18.39	2	1	1	1	1	19.5	UAP
623	A G	60	1	19.82	1	2	2	1	2	75	NSTEMI
624	A G	60	2	23.88	2	1	2	1	2	19.5	SAP
625	A G	75	1	23.39	1	1	2	1	1	19.5	UAP
626	A G	59	2	22.02	2	1	2	2	1	60	STEMI
627	G G	58	1	34.37	1	1	1	1	1	18	UAP
628	A A	74	1	19.16	1	1	2	1	1	9	UAP
629	G G	65	2	21.18	1	2	2	1	1	20	UAP
630	A G	60	2	23.66	2	2	2	2	1	20	SAP
631	A G	77	2	21.54	2	1	2	2	2	31	SAP
632	G G	61	2	18.39	1	2	2	1	1	98	UAP
633	A G	62	1	22.35	1	1	2	2	1	92	NSTEMI
634	G G	63	1	25.5	2	1	2	2	1	8	UAP
635	A A	55	2	23.42	2	1	2	1	1	92	NSTEMI
636	G G	56	1	27.34	1	1	2	1	1	18	SAP
637	A A	62	2	25.85	1	1	2	1	1	29	UAP
638	A A	71	2	23.95	2	2	1	2	1	30	SAP
639	G G	55	1	19.58	2	1	2	2	1	107	UAP
640	G G	63	1	28.47	1	2	1	1	1	48	NSTEMI
641	A G	74	2	30.41	1	1	2	1	2	20	UAP
642	G G	63	1	30.92	1	1	1	2	1	20	SAP
643	A G	56	2	23.03	2	2	2	1	1	20	SAP
644	G G	70	2	30.26	2	1	2	1	1	19.5	SAP
645	A G	59	1	22.47	2	1	2	1	1	71	STEMI
646	G G	65	2	20.28	1	2	1	1	1	9	SAP
647	A A	79	1	19.94	1	1	2	1	1	16.5	UAP
648	G G	49	1	21.71	1	1	1	1	1	30	SAP
649	A A	69	2	29.63	1	1	1	1	1	20	SAP
650	G G	66	2	25.26	1	1	1	1	1	13.5	SAP
651	G G	55	2	25.02	1	1	1	1	1	26	SAP
652	A A	59	1	27.15	1	1	1	1	2	36	STEMI
653	G G	57	2	31.46	1	1	2	1	1	15	UAP
654	A G	55	1	34.54	1	1	2	1	2	18	SAP
655	A G	77	1	19.7	1	2	2	2	2	28	UAP
656	A A	83	2	20.76	1	2	1	2	1	12	UAP
657	G G	56	2	21.29	2	2	2	1	1	15	SAP
658	G G	82	2	29.22	2	2	2	2	1	75	STEMI
659	G G	65	1	24.83	2	2	1	1	1	39	NSTEMI
660	A G	68	1	26.65	2	1	1	1	1	99	STEMI
661	G G	54	2	23.09	1	1	1	1	1	30	STEMI
662	A G	62	1	24.98	2	1	2	1	2	58.5	UAP
663	A G	68	1	26.18	1	2	2	1	2	54	STEMI
664	A G	74	2	25.55	1	2	2	1	2	49.5	STEMI
665	A A	58	2	24.37	1	1	2	1	1	42	NSTEMI
666	A G	57	1	34.51	2	1	2	1	1	38	STEMI
667	A G	71	2	23.89	1	1	2	1	1	36	UAP
668	G G	84	2	23.03	1	1	2	2	1	87	SAP
669	A G	45	1	18.52	1	1	2	2	1	19.5	SAP
670	G G	64	2	29.37	2	1	2	1	1	99	SAP
671	A G	55	1	26.5	1	1	2	2	1	21	UAP
672	G G	83	2	21.87	1	2	1	2	1	83	STEMI
673	A A	58	1	23.86	1	1	1	1	1	69	NSTEMI
674	G G	60	2	29.34	2	1	1	2	1	10.5	UAP
675	A A	59	2	21.68	1	1	1	2	2	120	NSTEMI
676	A G	57	1	24.93	1	1	1	1	1	46	NSTEMI
677	G G	71	2	21.83	2	1	2	2	1	110.5	UAP
678	G G	74	1	25.44	2	2	2	1	1	85	NSTEMI
679	A G	59	1	24.26	2	1	1	1	1	26	UAP
680	A A	58	1	27.24	2	2	2	1	1	41	STEMI
681	A G	60	1	21.37	2	1	2	2	1	42	UAP
682	G G	53	1	25.97	2	1	2	1	2	28.5	SAP
683	G G	64	2	32.78	1	1	2	2	1	89	NSTEMI
684	G G	53	2	19.09	1	2	1	1	1	135	NSTEMI
685	G G	47	1	26.7	1	1	2	1	1	21.5	SAP
686	G G	56	2	21.71	1	1	2	1	1	19.5	UAP
687	A G	56	2	31.37	1	1	2	2	1	124	NSTEMI
688	A G	60	1	20.88	1	2	2	2	1	8	SAP
689	G G	79	1	26.65	1	1	2	1	1	17	UAP
690	G G	74	2	19.89	1	1	2	1	2	88.5	NSTEMI
691	G G	58	2	31.2	2	1	2	1	1	17	UAP
692	G G	56	2	19.04	1	2	2	2	1	112	UAP
693	G G	54	2	27.99	1	2	2	1	1	16.5	UAP
694	G G	55	1	22.52	1	2	2	1	1	82.5	STEMI
695	A A	67	2	24.21	2	2	2	2	1	30	SAP
696	G G	58	1	28.64	1	1	1	1	1	23	UAP
697	G G	78	2	20.76	2	1	1	1	1	20	UAP
698	A A	76	1	27.71	2	1	1	2	1	35	UAP
699	G G	55	2	21.28	2	2	1	1	1	19.5	UAP
700	A A	59	1	25.93	1	2	2	1	1	109.5	STEMI
701	G G	79	1	24.26	2	2	1	1	1	21	SAP
702	G G	64	1	20.23	1	2	2	1	1	135	NSTEMI
703	A G	69	2	27.39	1	1	2	2	1	148	STEMI
704	G G	56	1	21.48	1	1	2	1	1	81	NSTEMI
705	G G	73	1	24.66	2	1	2	1	1	20	UAP
706	G G	55	2	21.48	1	1	2	2	2	117	STEMI
707	A A	59	1	28.94	2	1	1	2	1	72	NSTEMI
708	A G	58	1	31.02	1	2	2	1	2	116	NSTEMI
709	A G	70	1	21.87	2	1	1	2	1	34	STEMI
710	A G	54	2	22	2	1	2	1	1	20	UAP
711	A G	51	1	26.5	1	2	1	1	1	54	STEMI
712	G G	70	2	23.86	1	1	1	1	1	94.5	STEMI
713	G G	71	1	19.49	2	1	1	1	1	75	NSTEMI
714	A G	70	2	23.19	2	1	1	1	1	11	UAP
715	G G	55	1	27.79	1	1	2	1	1	17	SAP
716	A G	84	1	26.74	2	2	2	1	1	20	UAP
717	A G	90	2	23.5	1	1	2	1	2	48	SAP
718	A G	73	1	22.66	2	1	1	1	1	21	SAP
719	A G	74	1	22.67	1	1	2	2	2	15	UAP
720	A A	59	2	26.41	1	2	2	1	1	18	SAP
721	G G	53	2	19.05	2	1	2	1	2	59	SAP
722	A G	62	1	24.98	1	2	2	2	2	38	NSTEMI
723	A G	57	1	22.64	2	1	2	2	1	19.5	SAP
724	G G	59	1	23.03	1	1	2	1	1	29	SAP
725	A G	75	2	21.6	1	1	1	1	2	54	STEMI
726	A G	78	1	21.87	2	1	1	1	2	80	STEMI
727	A G	56	1	20.77	1	1	1	2	2	39	SAP
728	G G	74	1	22.8	1	1	1	1	1	19.5	UAP
729	G G	54	1	19.16	1	1	1	2	1	42	NSTEMI
730	G G	62	2	26.85	1	1	2	1	1	9	UAP
731	A G	54	1	29.03	1	2	2	1	1	6	SAP
732	A A	80	1	26.25	1	1	1	1	2	15	SAP
733	A G	57	2	31.03	2	2	2	2	1	31	STEMI
734	A G	59	1	19.58	1	2	2	1	2	35	UAP
735	A A	59	2	23.03	1	2	1	2	1	26	SAP
736	G G	58	1	28.39	1	1	1	1	1	42	SAP
737	A G	62	2	29.92	1	2	1	1	2	64.5	STEMI
738	A G	59	1	29.39	1	1	2	2	1	22	SAP
739	G G	53	2	31.02	1	1	2	2	1	21	SAP
740	A G	51	2	23.96	1	1	2	1	1	61	STEMI
741	G G	60	2	22.24	2	1	1	1	1	30	STEMI
742	A G	60	1	23.84	1	1	1	1	1	9	UAP
743	A G	42	1	23.45	1	1	2	1	1	88.5	NSTEMI
744	G G	65	1	20.46	2	1	2	1	1	103.5	UAP
745	A G	81	2	28.04	1	2	2	1	1	17	SAP
746	A G	60	2	20.14	1	1	1	1	1	11	UAP
747	G G	79	1	21.2	1	1	1	1	1	30	SAP
748	G G	74	2	19.49	1	1	1	2	1	9	SAP
749	A A	57	2	30.28	1	2	2	2	2	93	NSTEMI
750	G G	53	1	26.53	1	2	2	1	1	18	UAP
751	A G	59	2	29.71	1	1	2	2	2	136.5	NSTEMI
752	G G	51	2	29.66	1	2	2	1	1	17	UAP
753	G G	54	2	23.47	1	2	2	1	1	39	STEMI
754	G G	55	2	24.66	2	1	1	1	1	18	UAP
755	G G	64	1	21.83	2	1	1	1	2	72	STEMI
756	G G	62	1	19.7	1	1	2	1	1	20	SAP
757	G G	65	1	31	2	1	2	2	2	120	STEMI
758	A A	54	2	18.89	2	1	2	1	2	36	STEMI
759	G G	58	2	34.66	1	1	1	2	2	30	NSTEMI
760	G G	61	2	29.03	1	1	1	2	1	105	UAP
761	G G	71	1	29.44	2	1	2	2	1	54	SAP
762	G G	70	2	25.99	2	1	2	2	1	14	SAP
763	G G	75	2	29.03	1	1	1	1	1	107	NSTEMI
764	A A	87	2	29.05	1	1	2	1	1	99	NSTEMI
765	A G	51	2	31.2	2	2	1	1	1	25	UAP
766	G G	58	2	27.37	2	1	1	1	1	19.5	SAP
767	G G	77	1	21.4	1	1	1	1	1	81	NSTEMI
768	G G	74	1	21.7	1	1	2	2	2	30	STEMI
769	G G	76	2	33.72	2	1	2	1	1	81	NSTEMI
770	G G	60	1	20.76	2	1	2	1	1	9	SAP
771	A G	55	2	23.88	1	1	1	1	1	52.5	NSTEMI
772	G G	68	2	25.06	1	1	1	1	1	156	NSTEMI
773	G G	60	2	30.77	1	1	2	1	2	15	SAP
774	G G	76	1	18.3	1	1	1	1	2	73	NSTEMI
775	G G	74	2	25.62	1	1	1	2	1	128	NSTEMI
776	G G	67	1	19.69	1	1	1	1	1	62	NSTEMI
777	G G	55	1	26.65	2	1	2	2	1	38	SAP
778	G G	66	2	34.18	1	1	2	1	1	20	UAP
779	A A	55	1	28.44	2	2	1	1	1	130.5	NSTEMI
780	A A	55	1	19.09	1	1	2	1	2	26	UAP
781	G G	50	1	23.45	1	1	2	2	1	30	UAP
782	G G	59	2	31.22	1	1	1	2	1	23	UAP
783	G G	69	1	27.04	1	1	1	2	1	136	NSTEMI
784	G G	51	2	34.07	1	1	2	1	1	94.5	UAP
785	A G	73	1	21.29	1	1	1	1	1	30	UAP
786	G G	62	2	24.67	1	1	2	2	1	24	SAP
787	A G	57	1	19.89	1	2	1	2	2	36	UAP
788	A A	64	1	26.59	1	2	2	1	1	19.5	UAP
789	G G	54	2	25.93	1	1	1	2	1	18	UAP
790	A G	57	1	26.52	2	1	1	1	1	52.5	NSTEMI
791	G G	71	1	34.71	1	1	2	2	1	41	NSTEMI
792	A G	60	2	29.68	1	1	2	1	1	54	NSTEMI
793	A G	78	2	20.88	1	2	2	1	1	46	NSTEMI
794	A A	56	2	22.79	2	1	2	1	1	65	STEMI
795	A G	55	1	18.63	2	1	2	1	2	20	SAP
796	G G	56	2	34.71	2	1	2	2	2	32	UAP
797	G G	63	2	25.44	1	1	2	2	2	20	SAP
798	G G	59	2	26.65	1	2	1	1	1	123	NSTEMI
799	A G	57	2	19.82	2	1	1	1	2	11	SAP
800	G G	54	2	31.92	2	1	2	1	1	30	STEMI
801	A G	55	1	22.02	1	1	1	2	1	59	UAP
802	G G	76	1	24.38	1	2	2	1	1	120	UAP
803	G G	60	2	21.75	1	1	2	2	1	25.5	SAP
804	G G	57	2	22.36	1	2	1	2	1	111	UAP
805	G G	75	1	26.7	2	1	2	1	2	9	SAP
806	G G	58	2	24.05	1	1	2	1	1	30	NSTEMI
807	A A	55	2	25.6	1	1	2	1	2	21	UAP
808	A A	86	2	29.28	1	2	2	2	1	94.5	STEMI
809	G G	58	1	19.49	2	2	1	2	1	42	NSTEMI
810	G G	62	2	26.47	2	1	2	2	1	81	STEMI
811	G G	78	2	18.17	1	2	1	2	1	12	SAP
812	A G	56	1	23.03	1	1	2	1	2	20	UAP
813	A G	56	1	24.23	2	1	1	1	1	34	UAP
814	A G	74	1	26	1	2	2	1	1	11	UAP
815	A G	60	2	25.96	2	2	1	1	1	93	NSTEMI
816	G G	55	1	26.01	2	2	2	1	1	23	SAP
817	A A	55	2	25.92	1	1	1	1	1	115.5	NSTEMI
818	A G	58	2	25.95	1	1	1	2	2	18	SAP
819	A G	58	1	24.66	2	2	2	2	2	87	NSTEMI
820	A G	51	2	24.83	2	2	2	1	1	31	UAP
821	A G	64	1	24.24	2	1	2	2	1	65	NSTEMI
822	G G	48	1	22.52	2	2	1	1	1	132	STEMI
823	G G	66	2	26.5	1	2	2	1	2	19.5	UAP
824	G G	68	2	30.43	1	1	2	1	1	19.5	SAP
825	A G	64	1	34.37	2	1	2	1	1	21	SAP
826	G G	53	1	23.63	1	2	2	1	2	71	UAP
827	A G	59	1	25.26	1	1	1	1	1	59	NSTEMI
828	G G	81	2	21.83	2	1	2	2	1	22	UAP
829	G G	77	1	25.59	1	2	2	2	2	79.5	UAP
830	A A	77	2	30.87	1	1	2	1	1	30	UAP
831	A G	76	1	28.25	1	1	1	1	1	10.5	SAP
832	A A	65	1	20.28	1	1	1	1	2	18	SAP
833	A A	53	2	31.2	1	2	2	1	2	96	NSTEMI
834	G G	49	1	34.25	2	1	2	1	1	39.5	UAP
835	A G	61	2	25.99	2	1	1	1	1	30	UAP
836	A A	57	1	24.23	1	1	2	1	2	29	SAP
837	A G	47	2	25.61	2	2	1	1	1	81	NSTEMI
838	G G	71	2	26.01	1	1	2	1	2	56	SAP
839	A G	79	1	21.29	1	1	2	1	1	28	SAP
840	A G	84	2	27.16	1	1	2	2	1	73.5	STEMI
841	G G	70	1	25.49	1	1	1	1	1	81	NSTEMI
842	A A	74	2	29.28	1	2	1	1	2	117	NSTEMI
843	A A	66	2	29.73	2	1	2	2	2	11	UAP
844	G G	84	2	23.31	1	2	2	1	1	60	SAP
845	G G	51	1	25.99	1	1	2	1	1	111	STEMI
846	G G	73	2	25.87	2	1	1	1	1	11	SAP
847	G G	69	2	25.96	1	2	2	1	1	18	UAP
848	A G	55	2	23.45	1	1	2	1	1	21	UAP
849	A A	65	2	31.02	2	1	1	1	2	102	NSTEMI
850	G G	63	1	25.37	1	2	2	1	1	78	UAP
851	G G	83	2	22.05	1	1	2	1	1	74	NSTEMI
852	G G	63	1	21.18	1	1	1	2	1	9	SAP
853	A A	63	2	25.74	2	1	2	2	1	15	UAP
854	G G	69	2	28.73	1	1	1	1	2	41	UAP
855	G G	79	2	28.94	2	1	2	2	1	19.5	UAP
856	A A	78	1	25.9	2	1	2	1	1	16.5	UAP
857	G G	76	1	26.01	1	1	2	1	1	10.5	SAP
858	G G	54	1	25.87	1	1	2	1	1	21	SAP
859	A A	55	2	20.3	2	2	2	1	1	27	UAP
860	G G	73	1	25.96	1	1	1	1	1	51	NSTEMI
861	A G	61	2	23.42	1	2	2	1	2	82	STEMI
862	A G	75	1	23.57	2	1	2	1	1	30	UAP
863	A G	62	1	25.93	1	1	2	1	1	104	NSTEMI
864	A A	62	1	24.24	1	1	2	2	1	36	SAP
865	G G	69	1	28.44	1	1	1	1	2	26	SAP
866	A A	75	1	19.35	2	1	2	2	1	30	SAP
867	G G	54	1	30.94	2	1	2	1	1	9	SAP
868	G G	67	2	22.07	1	2	2	1	1	108	NSTEMI
869	A G	51	1	30.94	2	2	2	1	1	21	UAP
870	A G	60	1	26.25	1	2	1	1	1	18	UAP
871	A G	54	2	23.42	1	1	1	2	2	105	STEMI
872	A A	62	2	25.92	1	1	1	1	1	41	SAP
873	A G	69	2	25.66	1	1	2	2	2	96	NSTEMI
874	A G	71	2	23.69	1	1	1	1	2	103.5	STEMI
875	A G	61	1	22.07	1	2	2	1	1	19.5	UAP
876	A G	60	1	25.98	1	1	2	1	1	19.5	SAP
877	A G	53	2	22.93	2	2	2	1	1	127	STEMI
878	G G	55	1	23.77	1	1	2	1	1	18	SAP
879	G G	75	1	29.33	2	1	2	1	1	29	SAP
880	G G	41	2	21.47	1	1	1	2	2	6	SAP
881	A G	57	1	25.92	2	1	2	1	2	20	UAP
882	G G	61	1	24.26	1	1	2	2	2	23	UAP
883	G G	60	2	23.84	1	1	2	1	1	58	NSTEMI
884	G G	58	1	18.39	1	1	2	1	1	19.5	UAP
885	A G	67	1	32.15	2	2	2	1	2	69	SAP
886	G G	60	2	30.92	1	1	2	2	1	141	STEMI
887	G G	65	2	30.87	2	1	2	2	1	43.5	SAP
888	A G	57	1	23.7	2	2	2	2	2	44	SAP
889	G G	83	1	30.75	1	1	2	1	2	30	UAP
890	G G	61	1	25.61	2	1	2	1	1	60	NSTEMI
891	A G	75	2	26.01	1	2	2	2	1	17	SAP
892	G G	41	1	24.21	1	1	1	1	1	147	STEMI
893	G G	59	2	25.92	2	1	2	1	1	14	SAP
894	A G	55	1	25.7	1	1	2	1	1	57	UAP
895	A G	56	2	25.96	2	1	2	2	1	30	UAP
896	A G	80	1	23.03	2	2	1	1	1	65	NSTEMI
897	A G	57	2	22.5	1	1	2	1	1	70.5	NSTEMI
898	A G	62	1	25.94	2	1	1	1	2	23	UAP
899	G G	57	2	24.9	1	1	1	1	1	76.5	NSTEMI
900	A G	48	2	26.57	1	2	2	1	1	140	STEMI
901	A G	65	1	24.75	1	2	2	1	1	17	SAP
902	G G	56	1	27.62	1	2	2	1	1	20	SAP
903	G G	56	1	29.45	2	1	1	1	1	23	UAP
904	A A	60	2	29.54	2	1	2	1	1	21	UAP
905	G G	55	2	25.98	1	1	2	2	1	19.5	UAP
906	A G	56	2	30.31	1	1	2	1	1	18	SAP
907	A G	63	2	26	1	1	2	2	1	11	SAP
908	G G	75	1	26.25	1	1	2	1	1	30	UAP
909	A G	71	1	27.15	2	2	2	1	2	41	UAP
910	G G	49	2	24.36	1	2	2	1	1	11	SAP
911	A G	47	1	25.82	1	1	2	1	2	77	NSTEMI
912	A G	60	1	25.91	2	2	2	2	2	18	SAP
913	G G	63	1	29.41	2	1	2	1	1	22.5	UAP
914	A G	59	1	25.96	1	1	2	1	1	28.5	SAP
915	G G	65	1	29.13	1	2	2	1	1	28	UAP
916	A G	55	2	22.36	1	1	2	1	2	20	UAP
917	A G	60	2	22.75	2	1	1	1	1	108	STEMI
918	A G	60	2	23.21	1	1	1	1	1	54	SAP
919	A G	60	1	25.76	1	2	2	2	1	30	UAP
920	A G	56	1	25.32	1	1	2	2	1	105	NSTEMI
921	A G	76	2	27.52	1	2	1	2	1	17.5	SAP
922	G G	57	2	24.22	2	1	1	1	1	19.5	UAP
923	A G	40	2	25.9	1	1	2	1	1	79.5	STEMI
924	G G	73	2	25.69	2	2	2	1	1	9	SAP
925	A G	76	1	27.04	1	2	2	2	1	77	NSTEMI
926	G G	78	2	25.99	1	1	1	2	1	94	STEMI
927	A G	77	1	23.88	1	2	2	1	2	46	SAP
928	A G	57	1	23.66	1	1	1	1	1	30	UAP
929	A G	79	1	25.99	1	1	2	1	1	10	SAP
930	A G	68	1	25.91	1	1	2	1	1	30	SAP
931	G G	51	2	21.48	2	2	2	1	1	29	UAP
932	A G	50	1	24.17	1	2	1	1	2	56	UAP
933	A G	57	1	25.97	1	2	1	2	1	64	UAP
934	G G	55	1	25.02	1	1	1	2	2	14	SAP
935	G G	71	1	34.12	1	1	2	1	1	12	SAP
936	A G	76	2	26.01	2	1	1	1	1	59	SAP
937	A G	87	1	25.93	1	1	1	2	1	88	NSTEMI
938	A G	59	1	23.65	1	1	2	2	1	48	UAP
939	G G	56	2	25.74	1	2	2	1	2	63	UAP
940	G G	68	2	28.1	2	2	2	1	1	89	STEMI
941	A G	61	2	25.85	1	1	1	1	1	65	UAP
942	A G	67	1	26.01	2	1	1	2	2	20	UAP
943	A G	54	2	29.25	1	1	1	1	1	45	UAP
944	G G	58	2	21.6	2	1	1	2	2	24	UAP
945	A G	48	2	28.79	1	1	2	1	2	48	SAP
946	G G	55	1	24.66	2	1	2	1	1	12	SAP
947	G G	53	2	26.47	1	1	1	1	2	9	SAP
948	A G	52	2	24.37	2	1	2	1	1	64	SAP
949	G G	65	1	24.66	1	1	2	1	1	90	NSTEMI
950	A G	73	1	23.61	1	1	1	2	1	94	STEMI
951	G G	63	2	23.32	1	1	2	2	1	57	UAP
952	G G	76	1	25.7	2	2	2	1	1	93	NSTEMI
953	A A	76	2	20.93	1	2	1	1	2	76	UAP
954	A A	55	2	25.82	1	1	1	1	1	43	UAP
955	A G	78	2	25.44	2	2	1	2	1	24	UAP
956	G G	72	1	18.52	1	1	1	1	1	8	SAP
957	A A	49	2	25.82	1	1	1	2	2	21	SAP
958	G G	56	2	26.47	2	2	2	1	1	75	UAP
959	G G	74	1	25.88	1	1	1	1	1	14	SAP
960	G G	72	1	23.42	1	2	2	1	1	4	SAP
961	A G	51	2	26.01	2	2	2	2	1	16	SAP
962	G G	68	1	25.95	1	2	1	2	1	28	SAP
963	A A	61	1	25.89	2	1	1	2	2	30	SAP
964	A G	54	2	25.97	1	1	1	1	2	66	UAP
965	A G	53	1	34.15	1	1	1	1	1	29	SAP
966	A G	62	2	23.66	1	1	1	1	1	9	SAP
967	G G	54	2	30.26	2	1	2	1	1	20	UAP
968	G G	53	1	26	2	2	1	2	2	26	SAP
969	G G	53	2	25.81	1	2	1	1	1	66	NSTEMI
970	A A	62	1	25.6	1	2	2	1	1	19	SAP
971	G G	52	1	24.49	2	2	1	1	1	22	UAP
972	A G	84	2	25.98	1	2	2	1	1	16	UAP
973	G G	59	1	25.77	1	1	1	1	1	83	NSTEMI
974	A G	72	2	25.99	2	1	2	1	2	70	NSTEMI
975	G G	69	2	30.71	1	2	2	2	1	48	UAP
976	G G	75	1	25.65	2	1	2	1	1	30	UAP
977	A G	66	2	30.03	2	2	2	1	2	10	UAP
978	A G	75	2	25.88	1	1	2	1	2	66	NSTEMI
979	A G	89	1	25.99	2	2	1	1	2	97	STEMI
980	A G	63	1	25.04	1	2	2	1	2	20	SAP
981	A G	70	1	25.96	1	1	2	2	2	58	UAP
982	G G	43	1	28.74	1	1	2	2	1	89	NSTEMI
983	G G	67	1	23.78	1	1	1	1	1	14	SAP
984	A G	55	1	26.05	1	2	1	2	1	42	SAP
985	G G	70	1	25.9	2	1	2	2	2	39	SAP
986	G G	65	1	28.57	1	1	2	1	1	7	SAP
987	A G	55	1	18.74	1	2	2	1	1	30	UAP
988	G G	55	1	30.99	1	1	1	1	1	24	SAP
989	G G	61	2	25.98	1	1	2	1	1	84	STEMI
990	A G	76	1	30.28	2	1	2	1	1	83	NSTEMI
991	G G	55	2	25.95	1	1	2	1	1	79	STEMI
992	A G	48	1	22.36	2	2	2	1	2	15	UAP
993	A G	69	2	23.47	1	1	2	2	1	28	UAP
994	G G	51	1	28.08	2	1	2	2	2	56	UAP
995	A G	61	2	25.98	1	1	2	2	1	99	NSTEMI
996	G G	69	2	25.95	1	2	1	1	1	91	NSTEMI
997	A G	53	1	18.56	2	2	2	2	2	71	UAP
998	A A	55	2	20.76	2	1	1	1	2	62	UAP
999	G G	60	1	26.02	2	2	1	1	1	18	SAP
1000	A G	54	2	25.96	1	1	1	1	1	30	UAP
1001	A G	55	2	25.98	2	1	1	1	2	28	SAP
1002	A G	68	2	26.12	1	1	1	1	1	69	NSTEMI
1003	G G	70	1	25.62	2	1	2	2	1	7	SAP
1004	G G	81	1	25.27	2	1	2	1	1	83	NSTEMI
1005	A G	70	2	20.77	1	2	1	1	1	45	SAP
1006	A G	55	1	24.98	1	2	2	1	1	23	SAP
1007	A A	54	2	25.97	1	2	1	1	1	68	UAP
1008	A G	52	2	18.89	1	1	1	1	2	8	UAP
1009	G G	74	1	20.29	1	2	2	2	1	15	SAP
1010	A G	75	1	22.66	2	1	2	2	2	17	UAP
1011	G G	61	1	25.9	2	2	1	1	2	59	UAP
1012	A G	59	1	21.44	1	2	2	2	1	77	SAP
1013	G G	42	1	25.99	2	2	1	1	2	22	UAP
1014	A A	53	1	27.24	1	2	1	1	1	91	NSTEMI
1015	G G	55	1	20.3	1	1	1	1	1	30	UAP
1016	G G	57	2	25.95	1	1	2	1	1	15	UAP
1017	A G	55	1	24.24	1	1	2	1	2	44	UAP
1018	G G	57	2	23.78	1	2	1	2	1	14	SAP
1019	A G	71	2	25.61	1	2	2	1	1	6	SAP
1020	A G	69	2	24.83	1	1	1	2	1	28	UAP
1021	G G	56	2	20.23	2	1	2	1	2	62	UAP
1022	G G	64	2	25.97	1	1	1	1	1	21	UAP
1023	A G	59	2	33.75	2	1	2	1	2	30	SAP
1024	G G	51	1	23.48	1	2	2	2	1	80	NSTEMI
1025	A G	72	1	28.99	2	2	2	1	1	94	STEMI
1026	A A	68	2	27.58	1	1	2	2	1	97	STEMI
1027	A G	57	1	25.26	1	1	2	2	2	72	UAP
1028	A G	79	2	22.07	1	1	1	1	1	15	UAP
1029	A G	70	1	27.65	1	1	1	2	1	19	SAP
1030	G G	54	2	19.09	1	1	1	1	2	66	SAP
1031	A G	57	1	25.67	1	2	2	2	2	50	SAP
1032	G G	61	1	29.03	1	1	1	2	1	81	NSTEMI
1033	G G	55	1	29.22	1	1	2	1	2	100	STEMI
1034	G G	62	2	25.96	1	1	2	1	1	43	UAP
1035	A G	72	2	24.31	1	1	2	2	1	5	SAP
1036	A A	57	2	25.02	1	1	2	2	1	95	NSTEMI
1037	A G	41	1	25.88	1	1	2	1	1	49	UAP
1038	G G	66	2	25.06	2	2	1	1	1	92	NSTEMI
1039	G G	60	2	26.59	1	1	2	1	1	5	SAP
1040	G G	60	1	24.96	2	1	2	1	2	49	UAP
1041	G G	59	2	25.04	2	1	2	1	1	5	SAP
1042	A A	72	2	24.82	1	2	2	1	1	5	SAP
1043	G G	56	2	18.31	1	2	2	1	1	28	UAP
1044	G G	62	1	24.99	1	1	1	1	2	87	STEMI
1045	A G	60	1	19.58	1	1	2	2	1	5	SAP
1046	G G	70	2	20.68	1	2	1	1	2	86	NSTEMI
1047	A G	60	2	26	1	1	1	1	2	69	UAP
1048	A G	41	2	33.08	1	1	2	1	1	6	SAP
1049	A G	67	2	21.83	1	1	2	1	1	44	UAP
1050	G G	57	1	25.85	1	1	1	1	2	9	SAP
1051	G G	53	1	26.01	2	2	2	1	1	44	UAP
1052	A G	76	1	23.86	1	1	2	2	2	10	SAP
1053	G G	52	2	25.97	2	1	1	1	1	24	UAP
1054	A G	82	1	27.05	1	2	2	2	1	12	UAP
1055	G G	59	2	20.6	2	1	2	2	2	94	NSTEMI
1056	A G	53	1	33.56	2	1	2	1	1	72	UAP
1057	A G	72	2	19.58	1	2	1	2	1	29	UAP
1058	A G	80	2	25.65	1	1	2	2	2	97	STEMI
1059	A A	64	2	31.66	1	1	2	1	1	61	NSTEMI
1060	A G	83	1	23.72	1	2	1	1	1	52	UAP
1061	A G	58	2	22.02	1	1	2	2	1	30	SAP
1062	A G	63	2	29.86	2	1	1	1	1	60	UAP
1063	A G	54	2	21.06	2	2	2	2	2	82	NSTEMI
1064	G G	75	2	24.24	1	2	2	1	1	56	UAP
1065	A G	64	1	21.87	2	1	2	1	2	70	UAP
1066	A G	61	1	32.02	1	1	1	1	1	62	SAP
1067	G G	53	1	25.91	1	1	2	2	1	80	NSTEMI
1068	G G	57	1	22.64	1	1	1	1	2	72	NSTEMI
1069	G G	69	1	25.81	1	1	2	1	1	17	SAP
1070	A G	71	1	23.96	2	1	2	2	2	84	NSTEMI
1071	A G	57	1	25.66	1	2	2	1	1	18	SAP
1072	A G	73	1	25.97	2	1	1	1	1	51	UAP
1073	G G	55	1	25.15	1	2	1	1	1	62	UAP
1074	G G	55	1	25.92	1	2	2	1	2	58	UAP
1075	G G	47	1	29.28	1	2	1	2	2	92	STEMI
1076	G G	61	2	24.49	1	1	2	1	2	27	UAP
1077	G G	61	1	27.24	1	2	1	2	1	78	NSTEMI
1078	A G	72	1	22.64	1	2	1	2	2	64	NSTEMI
1079	A G	63	1	21.71	2	1	1	2	1	30	UAP
1080	G G	67	2	24.67	1	2	1	1	2	65	SAP
1081	G G	50	2	34.51	1	2	1	2	1	67	UAP
1082	A G	52	2	34.71	1	1	1	1	1	80	UAP
1083	A G	72	1	23.84	2	1	1	1	2	42	UAP
1084	G G	64	2	25.45	2	1	2	2	2	17	SAP
1085	A G	59	1	23.98	1	2	1	1	1	12	SAP
1086	A G	55	2	21.28	2	1	1	2	2	10	SAP
1087	A G	53	1	21.87	1	2	2	1	2	94	STEMI
1088	A G	75	2	25.85	1	1	2	1	1	70	UAP
1089	G G	68	2	31.03	1	1	1	1	1	19	SAP
1090	A G	72	1	18.27	1	2	2	2	2	59	NSTEMI
1091	G G	77	2	25.99	1	1	2	1	1	30	SAP
1092	A A	64	1	22.36	1	1	1	1	2	24	UAP
1093	A G	55	1	25.96	1	2	2	2	1	18	SAP
1094	A A	57	1	25.94	2	1	2	1	2	6	SAP
1095	G G	54	2	25.82	1	1	1	2	2	8	UAP
1096	G G	78	1	24.78	1	1	2	2	1	63	NSTEMI
1097	A G	58	1	25.97	2	1	1	1	1	30	UAP
1098	A G	56	1	27.64	1	1	1	2	1	16	SAP
1099	A G	57	1	25.79	2	2	2	2	1	17	SAP
1100	G G	60	1	33.55	1	1	1	1	1	87	NSTEMI
1101	G G	60	1	27.63	1	2	2	1	1	14	SAP
1102	G G	69	2	34.07	1	1	1	1	1	14	SAP
1103	G G	66	2	23.48	1	1	1	1	1	30	UAP
1104	G G	61	1	23.45	1	1	2	2	1	37	UAP
1105	G G	60	1	23.92	1	1	1	1	1	48	UAP
1106	G G	73	1	24.62	1	1	1	1	1	40	UAP
1107	A G	41	1	25.79	2	1	1	1	2	8	SAP
1108	A A	48	1	23.86	2	2	2	1	2	30	UAP
1109	G G	61	1	31.66	1	2	1	1	1	78	NSTEMI
1110	G G	53	2	19.49	1	1	2	2	1	68	STEMI
1111	G G	58	1	23.27	1	1	1	1	2	26	UAP
1112	G G	60	2	31.92	2	1	1	1	1	51	SAP
1113	A G	64	2	23.84	2	2	2	2	2	40	NSTEMI
1114	A G	58	1	25.98	1	1	1	1	1	50	UAP
1115	A G	59	2	22.81	1	1	1	2	2	98	STEMI
1116	G G	61	2	25.95	2	1	2	2	1	54	NSTEMI
1117	A G	61	1	24.32	1	1	1	1	1	67	UAP
1118	A A	58	2	21.28	1	1	2	1	1	50	UAP
1119	A G	56	1	25.97	2	2	2	1	1	27	UAP
1120	A A	53	1	24.49	2	1	1	2	1	51	NSTEMI
1121	A G	57	1	26	2	2	2	1	2	28	SAP
1122	G G	51	2	25.89	1	1	1	2	2	40	UAP
1123	A G	71	1	21.6	1	1	1	1	1	7	SAP
1124	A G	62	1	19.29	1	1	2	1	1	51	UAP
1125	A G	74	1	24.79	1	1	1	1	1	47	UAP
1126	G G	57	1	25.83	1	2	1	2	1	22	SAP
1127	G G	61	1	24.15	1	1	2	1	1	51	SAP
1128	A G	75	1	25.94	1	1	2	2	1	10	SAP
1129	A A	55	1	25.92	2	1	2	1	2	79	NSTEMI
1130	A G	61	1	25.22	1	1	1	2	2	27	SAP
1131	A G	58	1	34.81	1	1	1	1	1	86	NSTEMI
1132	G G	72	1	25.89	2	1	2	1	2	48	SAP
1133	A G	42	1	24.35	1	2	2	2	1	93	STEMI
1134	G G	61	2	25.91	1	1	2	2	1	18	SAP
1135	A G	61	2	28.04	1	1	2	2	1	20	UAP
1136	A G	61	1	24.66	2	2	1	1	1	14	SAP
1137	G G	74	2	18.42	1	1	2	1	1	54	SAP
1138	G G	55	2	25.96	1	1	2	2	1	44	UAP
1139	A G	74	2	19.92	1	1	1	1	2	71	NSTEMI
1140	G G	69	2	34.84	1	1	1	1	1	64	SAP
1141	A G	56	1	25.52	1	1	1	1	2	68	NSTEMI
1142	A G	64	1	22.98	1	1	2	2	2	78	NSTEMI
1143	G G	59	2	25.87	1	1	2	1	1	57	UAP
1144	A G	55	1	21.48	2	1	1	1	2	17	SAP
1145	A G	59	1	24.01	1	1	1	1	2	43	SAP
1146	A G	51	1	25.97	2	1	2	2	2	29	SAP
1147	A G	40	2	27.24	1	1	1	1	2	45	SAP
1148	A G	83	1	22.13	1	1	2	1	2	30	UAP
1149	G G	66	2	23.55	2	1	2	1	1	57	UAP
1150	G G	53	2	22.86	1	1	2	2	1	55	UAP
1151	A G	69	2	25.82	2	1	2	1	2	56	NSTEMI
1152	G G	58	2	25.97	1	2	2	2	2	18	UAP
1153	A G	69	2	25.56	1	1	2	1	2	98	STEMI
1154	A G	55	2	25.73	2	2	2	1	2	77	NSTEMI
1155	G G	56	2	24.22	2	1	1	2	1	45	UAP
1156	A G	57	1	24.24	1	1	2	1	2	75	NSTEMI
1157	G G	75	2	25.95	1	2	1	2	1	59	STEMI
1158	A G	57	1	25.94	2	1	2	1	1	30	SAP
1159	A G	61	1	24.73	1	1	2	1	2	10	SAP
1160	A G	59	1	25.12	2	1	2	1	2	56	NSTEMI
1161	A G	59	1	24.41	2	1	2	1	2	29	UAP
1162	A G	62	1	20.11	1	1	2	2	2	41	UAP
1163	G G	57	1	25.32	1	1	2	1	1	60	STEMI
1164	G G	59	2	21.7	1	1	1	2	1	37	UAP
1165	G G	45	2	25.93	1	1	2	1	1	20	SAP
1166	A A	55	1	23.66	1	2	2	2	2	30	UAP
1167	G G	67	2	25.34	1	1	2	2	1	5	SAP
1168	A G	57	1	25.11	1	2	2	1	2	45	UAP
1169	A G	53	1	23.02	1	1	1	1	2	30	SAP
1170	A G	64	1	25.97	1	2	2	2	1	97	STEMI
1171	G G	64	2	24.33	1	1	1	1	1	26	SAP
1172	A G	57	1	34.34	1	1	1	1	2	44	UAP

## Sheet: Control (Replication set)
ID	rs2107595	Age	Sex (1=Male, 2=Female)	BMI	Smoking (1=No, 2=Yes)	Drinking (1=No, 2=Yes)	Hypertension (1=No, 2=Yes)	T2DM (1=No, 2=Yes)	Hyperlipidemia (1=No, 2=Yes)	Plasma HDAC9 (ng/mL)	HDAC9 mRNA expression (leukocytes)
1	G G	65	1	25.93	1	1	1	1	1
2	G G	59	1	24.7	1	2	1	1	1
3	G G	58	1	24.88	1	1	1	1	1
4	A G	48	1	24.79	1	2	1	1	1
5	A G	61	2	21.37	1	1	2	1	1
6	G G	53	1	25.91	2	2	2	2	1
7	A A	58	2	24.44	1	1	1	1	1
8	A A	59	2	23.49	1	1	1	1	1
9	A A	47	1	24.74	1	1	1	1	2
10	A A	49	2	20.58	1	1	2	2	2
11	A A	63	2	24.18	1	1	2	1	1
12	A A	67	1	24.85	1	1	1	2	1	54.3	1.33
13	A A	66	1	21.92	1	1	1	2	1
14	A G	61	1	25.25	2	1	1	1	2
15	A G	72	1	25.26	2	1	1	2	1
16	A G	69	1	25.77	1	1	1	1	1
17	A A	57	2	25.31	2	1	1	1	2	61.8	0.88
18	A G	45	1	25.78	1	2	1	1	1
19	G G	82	2	24.72	1	1	2	2	1	43.61	0.81
20	A A	56	2	24.13	1	1	1	1	2
21	A G	58	2	21.07	1	1	1	1	1
22	A G	60	1	24.99	1	2	2	1	2
23	A G	62	2	27.28	1	1	1	1	2
24	G G	67	2	24.53	1	2	2	2	1
25	G G	86	2	24.89	1	1	1	1	1
26	G G	73	1	24.22	2	1	2	1	1
27	A A	63	1	25.38	2	1	2	1	2
28	G G	86	2	25.04	2	2	2	1	1	66.42	0.98
29	G G	51	1	25.21	2	1	1	1	2	47.57	0.98
30	A G	53	1	25.27	2	1	1	1	1
31	A G	60	2	21.55	1	2	1	2	1
32	G G	55	1	25.66	2	1	2	1	1
33	G G	47	2	23.66	1	1	2	1	2
34	A G	49	1	24.16	1	1	2	1	2
35	A A	78	2	21.3	2	2	1	1	2
36	G G	54	1	21.66	2	2	2	2	1
37	G G	57	2	26.14	1	1	2	1	1
38	G G	64	2	23.94	1	1	2	1	1
39	A G	61	2	25.79	1	1	1	2	2
40	G G	68	2	25.76	1	1	2	1	1	35.91	1.12
41	G G	75	2	21.5	1	1	2	1	2
42	A G	81	1	21.3	1	2	2	1	2
43	A G	50	2	24.48	1	1	1	1	1
44	A G	52	2	22.15	2	1	2	1	1	44.35	0.97
45	A G	46	2	26.14	1	1	2	2	1
46	A G	58	1	26.31	1	2	2	1	1	41.57	1.83
47	G G	88	2	20.64	1	1	2	2	2	41.38	1.04
48	A G	47	1	25.63	1	1	2	2	2
49	G G	63	1	28.78	1	2	2	1	1
50	A G	50	1	25.85	2	1	2	1	1
51	G G	51	1	25.79	1	1	1	1	2	48.21	0.99
52	A G	65	1	25.77	1	1	2	1	1
53	G G	66	1	25.36	1	1	2	2	1
54	A G	60	1	21.8	1	1	1	2	2
55	G G	65	1	24.83	1	1	2	1	1	48.34	1.15
56	A G	79	2	23.68	2	2	1	2	1
57	A G	50	1	21.55	2	1	2	1	1
58	G G	48	2	23.14	1	1	2	2	1	61.32	1.23
59	A G	66	1	23.09	1	1	2	1	2
60	G G	59	1	21.86	1	1	2	2	2
61	G G	71	1	19.98	2	2	1	2	1
62	G G	73	1	24.32	1	1	2	1	1	48.97	0.6
63	A G	53	1	20.67	1	1	2	1	2	44.89	1.77
64	G G	69	1	25.78	1	2	1	1	2
65	G G	72	1	19.74	1	2	1	1	1
66	A G	49	1	25.77	2	1	2	2	2
67	G G	83	2	19.76	1	2	2	1	1
68	A A	83	2	21.8	1	1	2	2	1
69	A G	67	1	24.57	1	2	1	1	1
70	A A	73	2	23.65	1	1	1	2	2
71	A G	74	2	24.57	1	2	1	1	2	60.81	1.01
72	G G	74	1	24.05	1	2	1	1	1	60.94	1.32
73	G G	48	1	21.41	1	1	1	1	1
74	A G	47	1	22.19	2	1	1	1	2	55.56	1.64
75	G G	61	1	25	1	2	1	1	1
76	G G	61	2	20.97	1	1	1	2	1
77	G G	48	2	25.7	1	2	1	2	1
78	G G	70	2	22.1	1	1	1	2	1	52.83	1.5
79	A G	86	2	25.79	2	1	1	2	1
80	G G	50	1	23.06	1	1	2	2	1
81	G G	56	2	23.64	2	1	1	2	2
82	G G	54	1	25.79	2	2	1	2	1
83	G G	78	2	25.78	1	1	1	1	1
84	A A	48	1	26.75	1	2	2	1	1	39.45	0.7
85	A G	62	1	28.33	1	2	1	1	1
86	G G	65	2	27.76	1	1	2	1	2
87	A A	58	2	22.64	1	1	1	2	1	64.84	0.62
88	A A	56	1	21.46	1	1	1	1	1
89	G G	86	2	23.21	1	1	2	1	1
90	A A	63	2	25.74	1	1	1	1	2	56.99	0.52
91	A G	88	2	24.81	2	1	2	1	1	42.88	1.3
92	A G	66	2	23.73	2	1	2	1	1
93	G G	55	2	23.52	2	1	2	1	1
94	A G	86	1	24.26	1	1	2	2	1
95	A G	55	1	20.46	1	1	2	1	1
96	G G	69	1	22.62	1	2	1	2	1
97	G G	60	2	30.2	1	1	1	1	1
98	A G	55	2	25.27	1	1	2	2	2	39.17	1.88
99	A G	56	2	23.68	1	1	1	1	1
100	G G	57	1	21.68	1	1	2	1	2	48.2	1.32
101	A G	74	1	25.18	1	1	1	1	2
102	A G	51	2	27.2	1	1	1	2	1
103	A G	50	2	28.49	1	1	1	1	2
104	G G	57	1	21.87	1	1	1	1	1
105	A A	67	2	25.15	2	1	1	1	1
106	A G	70	2	25.54	1	1	1	2	1
107	G G	66	1	24.22	1	1	1	1	1
108	G G	62	1	24.66	1	1	1	1	1
109	G G	55	2	23.62	1	1	2	2	1
110	G G	61	1	23.19	1	1	2	1	1
111	G G	58	1	22.56	1	1	1	1	1
112	A G	51	2	25.18	2	1	2	2	2
113	A A	80	2	27.55	1	1	1	1	2	42.02	0.63
114	A G	60	1	23	1	1	1	2	2
115	A A	74	1	22.38	1	2	1	2	1
116	G G	52	1	23.18	2	1	1	2	1
117	G G	64	1	24.09	1	2	1	2	1
118	A A	80	1	21.08	2	2	2	2	1
119	G G	82	1	22.69	1	1	1	2	1	44.18	0.67
120	G G	52	2	25.73	1	1	2	1	1
121	G G	53	2	25.77	1	2	2	2	2
122	G G	60	1	23.21	1	1	1	1	1
123	G G	51	2	22.5	1	1	1	1	1
124	G G	69	1	22.08	2	1	1	1	2
125	A A	57	2	21.62	2	1	2	1	2
126	G G	66	2	19.76	1	1	2	2	1
127	G G	61	1	25.7	2	1	2	1	1
128	G G	49	1	25.78	1	1	1	1	2
129	G G	51	1	25.81	1	1	1	2	1
130	G G	73	2	25.78	1	2	1	1	1
131	G G	67	2	23.15	1	2	2	1	1
132	G G	72	1	22.74	2	1	2	1	1
133	G G	71	2	25.44	1	1	2	2	1
134	G G	74	2	19.32	1	1	1	1	2
135	G G	55	1	24.04	1	1	2	2	1
136	G G	60	1	21.33	1	1	1	1	2
137	A A	57	1	25.18	2	1	2	1	1
138	G G	51	1	29.43	1	1	2	1	1
139	G G	68	1	23.2	2	1	1	2	1
140	G G	57	1	29.87	1	1	1	1	1
141	G G	75	2	21.42	1	1	2	1	1
142	G G	61	1	24.72	1	2	1	2	2	45.84	1.36
143	G G	57	1	21.08	1	1	1	1	1
144	G G	78	2	25.79	1	1	1	1	1
145	A G	60	1	20.42	2	2	1	2	1
146	A A	61	1	23.06	2	2	1	2	1
147	A G	56	2	22.03	2	1	1	1	2
148	G G	58	2	23.97	1	1	1	1	1
149	G G	65	1	24.91	1	2	1	2	1	42.57	0.62
150	G G	78	1	24.31	1	1	1	1	1
151	G G	61	1	20.86	1	1	1	2	1
152	A G	55	1	21.74	1	1	2	1	1
153	G G	65	1	19.92	2	1	2	1	1
154	G G	63	1	23.27	1	1	2	1	2
155	G G	56	2	21.4	1	1	1	1	1
156	G G	63	2	27.84	2	2	2	1	1
157	A G	76	2	24.74	2	1	1	2	1
158	G G	66	2	24.57	2	1	1	1	1	41.44	0.57
159	G G	56	1	25.77	2	1	2	1	1
160	G G	66	2	25.75	1	1	2	1	1
161	G G	67	1	22.19	2	1	2	1	1
162	G G	60	1	23.82	2	1	2	1	1
163	G G	64	2	23.18	1	1	2	2	1
164	A G	67	1	24.03	1	2	1	1	1
165	A A	53	2	25.4	2	2	1	1	1
166	G G	70	2	22.47	1	1	1	1	1	62.98	1.7
167	A A	58	2	21.08	1	1	1	2	1
168	A G	66	2	23.74	1	1	1	1	1
169	A A	65	2	25.79	1	1	1	1	1	56.17	1.72
170	A G	55	1	21.42	2	2	2	1	1
171	G G	77	1	21.87	2	1	1	1	1
172	A A	51	1	21.3	1	1	1	1	1
173	A G	67	1	23.79	1	1	1	1	1
174	A G	48	1	25.69	1	1	2	1	2
175	G G	62	2	23.21	2	1	2	1	2
176	G G	56	2	23	1	1	2	1	1
177	G G	55	2	21.68	1	1	1	1	1
178	G G	47	2	19.98	1	2	1	1	1
179	A G	45	2	23.21	1	2	1	1	2
180	A G	51	1	25.76	1	2	2	1	2
181	G G	53	1	25.77	1	1	2	2	1
182	G G	71	2	20.39	1	1	2	2	1
183	A G	56	1	24.15	2	1	1	1	2
184	G G	52	2	25.79	1	2	1	1	1
185	G G	48	2	24.22	2	1	1	1	1
186	G G	66	1	23.75	1	1	1	1	1
187	A G	69	2	26.69	1	1	2	1	2
188	A G	77	1	23.15	1	1	1	1	1	61.01	1.08
189	A G	72	2	21.69	1	1	2	2	1
190	G G	60	1	23.01	1	1	2	1	1	42.44	0.98
191	A G	80	1	23.36	2	1	1	1	2
192	A G	56	1	25.79	1	1	2	1	2
193	A G	63	2	28.49	1	1	2	1	1
194	G G	53	2	23.11	2	2	1	1	1
195	G G	47	2	29.43	1	1	2	1	1
196	G G	58	1	23.95	1	2	2	1	1
197	G G	48	1	21.08	1	2	1	1	1
198	A G	59	1	22.74	2	2	1	1	1
199	A G	55	1	27.67	1	2	1	1	1
200	G G	64	1	22.62	1	1	1	1	1
201	A G	62	2	24.15	2	1	1	2	1
202	A G	58	1	25.91	1	1	2	1	1
203	A G	85	1	25.78	1	2	2	1	1
204	A G	62	2	25.71	1	1	2	1	1
205	G G	66	2	24.31	1	1	2	1	1
206	A G	59	1	25.78	1	1	2	1	2
207	A G	78	1	23.59	2	1	1	1	1
208	G G	72	2	23.78	1	2	1	1	2	62.38	1.15
209	G G	46	1	25.97	1	2	2	1	1
210	A G	56	2	25.77	1	1	1	1	1
211	A G	57	2	23.52	1	1	2	2	1
212	A G	68	1	25.78	1	1	1	2	1
213	A G	51	1	21.62	1	1	1	1	2
214	A G	68	1	25.8	1	2	1	1	1
215	A A	63	2	25.78	1	1	1	1	1
216	A G	76	2	26.4	1	1	2	2	2
217	A G	56	1	25.81	1	2	1	1	1
218	A G	63	1	19.98	2	2	2	1	1
219	A G	70	2	24.04	1	1	2	2	1
220	A G	57	2	29.43	1	1	1	2	2
221	A G	64	2	24.66	1	2	1	1	1
222	A A	65	2	20.86	1	2	1	1	1
223	A G	58	2	26.32	1	1	1	1	1
224	A G	57	2	25.79	2	2	1	1	1
225	A A	76	2	22.28	1	2	2	1	2
226	A G	62	1	29.02	1	1	2	1	1
227	A G	70	1	25	2	1	2	1	1
228	A G	55	1	24.92	1	1	2	2	1
229	A A	52	2	22.38	2	1	1	2	1
230	A G	63	1	23.73	2	2	2	1	1
231	A G	58	1	22.27	1	1	1	1	1
232	A G	58	2	23.17	2	1	2	1	1
233	A G	84	1	24.97	1	1	1	2	1
234	A G	54	2	20.97	1	2	1	1	2
235	A G	56	1	23.77	1	1	1	1	2
236	A G	54	2	21.3	2	2	1	1	1
237	A G	82	1	25.37	1	1	1	1	1
238	A A	70	2	25.72	1	1	2	1	1
239	A G	46	1	23.86	1	1	1	1	1
240	A G	69	2	25.78	2	1	2	1	1
241	A G	77	1	26.03	2	2	1	1	1
242	A G	75	1	24.22	2	1	1	1	1
243	A G	61	1	23.21	1	2	2	1	1
244	A G	66	1	23.36	1	1	2	2	2
245	A G	63	1	23.52	1	1	2	1	2
246	A G	49	1	22.05	1	1	2	2	1
247	A G	51	1	25.44	1	1	1	1	1
248	A G	58	1	30.52	2	1	1	1	1
249	A G	73	2	23.15	1	2	2	1	1
250	A G	51	1	23.5	1	1	1	1	1
251	A G	60	1	23.15	2	1	2	1	1
252	A G	66	2	21.69	1	1	2	1	2
253	A G	54	1	27.13	1	2	2	1	1
254	A G	45	2	25.79	1	1	2	1	1
255	A G	80	2	25.88	2	1	1	1	2
256	A G	45	1	23.27	1	1	1	1	1
257	A G	56	1	26.5	1	1	1	1	1
258	A G	55	2	26.23	2	1	1	1	2
259	A G	65	1	23.69	2	1	2	2	2
260	A G	55	1	26.69	1	1	2	2	1
261	A G	52	1	20.64	1	1	2	1	1
262	A G	51	1	24.38	1	2	2	2	1
263	A G	50	2	21.15	1	1	2	2	1
264	A G	60	2	23.3	1	1	1	1	1
265	A A	76	1	23.14	1	1	1	1	1
266	A G	64	2	21.37	1	1	2	1	1
267	G G	62	2	23.36	2	1	1	1	1
268	A G	70	2	22.74	1	1	2	1	1
269	G G	82	1	25.78	2	1	1	2	1
270	A A	70	2	21.27	2	1	2	1	1
271	G G	70	1	22.28	1	1	2	1	2
272	A A	48	1	25.81	2	2	2	1	1
273	A G	58	1	23.68	1	1	2	1	1	48.06	1.12
274	G G	63	2	24.9	1	1	2	1	1
275	A A	61	1	28.14	1	1	1	1	1
276	A A	73	1	20.74	1	1	2	1	1
277	G G	55	2	25.77	1	1	1	1	1
278	A G	52	1	23.76	2	1	1	1	1	46.02	0.7
279	G G	60	1	22.77	2	1	1	2	2
280	G G	55	1	23.5	1	1	2	1	2
281	G G	46	2	21.73	1	1	2	1	1	61.2	0.83
282	A G	61	2	22.78	1	1	2	1	1
283	G G	51	1	22.15	2	2	1	1	2
284	A G	45	1	22.3	1	1	2	2	1
285	G G	81	1	23.78	2	1	1	1	1
286	A G	54	1	22.62	1	1	2	2	1
287	G G	67	1	26.55	2	1	1	1	1
288	G G	53	2	23.36	1	1	1	1	2
289	G G	48	1	25.76	1	1	1	1	1
290	A G	58	1	19.93	1	1	2	1	1
291	G G	58	1	21.68	1	1	1	2	1
292	G G	70	1	25.97	1	1	1	2	1
293	A G	51	1	21.69	1	1	1	1	1
294	A G	67	2	22.59	1	2	2	1	1	55.56	1.31
295	A G	55	1	21.46	1	1	2	1	1
296	G G	68	1	18.8	1	1	1	2	1
297	G G	76	2	25.79	2	1	1	1	1
298	A G	69	1	24.7	1	2	2	2	1
299	A A	72	2	21.37	1	1	1	1	1
300	G G	54	1	25.95	2	2	1	1	1
301	G G	46	2	23.96	2	1	2	1	1
302	G G	59	1	27.67	1	2	2	1	1
303	G G	56	1	25.81	2	2	1	1	1
304	G G	50	2	22.78	1	1	1	1	1
305	A G	70	1	21.39	1	1	1	1	1
306	A G	54	2	25.79	2	1	1	1	2
307	A G	55	1	21.6	1	1	1	1	1
308	G G	52	1	23.15	2	1	1	1	1	35.26	1
309	G G	48	1	21.96	1	1	1	1	2
310	A G	77	1	24.48	1	2	1	1	1	63.73	1.48
311	A G	58	2	26.04	2	1	2	1	1
312	A G	62	2	23.15	1	2	1	1	2
313	G G	55	1	25.79	1	1	2	1	1
314	A G	61	1	25.79	2	2	2	1	1
315	G G	54	2	25.79	1	1	1	1	1	42.88	1.72
316	A G	56	2	25.78	1	2	2	1	1
317	A G	73	1	24.48	1	1	2	2	1
318	A A	62	1	22.14	1	2	1	1	1
319	G G	53	1	24.26	1	1	1	1	1
320	A G	71	2	20.46	1	1	1	1	2	48.03	1.8
321	A G	45	2	24.13	2	1	2	2	1
322	G G	59	2	24.66	2	1	1	1	2
323	G G	55	1	26.23	1	2	1	1	1
324	A G	63	2	22.5	1	1	1	1	1
325	G G	60	2	24.05	1	1	1	1	2
326	G G	82	2	27.32	1	1	1	1	1
327	A G	64	1	23.16	1	1	1	2	1	48.69	0.62
328	A G	70	1	26.61	1	2	2	1	2
329	G G	61	2	19.39	1	1	1	1	1
330	A G	45	2	23.34	1	1	2	2	1
331	G G	54	2	24.86	2	1	2	1	2
332	A G	67	2	25.26	1	2	2	1	1
333	A G	84	2	21.09	1	1	2	1	1	59.68	0.56
334	G G	78	1	25.79	1	1	2	2	1
335	G G	57	1	23.38	2	1	2	1	2
336	A G	75	1	24.39	1	1	1	2	1
337	G G	61	1	26.84	2	2	1	2	1
338	G G	67	1	24.48	1	1	1	1	1
339	G G	71	2	25.65	1	2	1	1	1	52.97	0.85
340	G G	62	1	21.08	1	1	2	1	2
341	G G	46	1	21.8	1	1	2	1	1
342	G G	83	2	24.04	1	1	1	2	1	61.32	0.69
343	G G	84	1	23.64	1	1	2	1	1	37.68	1.01
344	G G	61	1	26.23	1	2	2	1	1	43.33	0.79
345	G G	52	2	25.7	1	1	2	1	1
346	G G	81	2	23.26	1	2	2	2	2
347	G G	65	1	22.03	1	1	2	1	1
348	G G	48	2	22.03	2	2	1	1	1
349	G G	87	1	22.18	1	1	1	1	1
350	A G	46	2	19.15	1	1	1	1	1
351	G G	48	2	23.17	1	1	1	1	2
352	A G	76	1	24.16	1	1	1	1	1	57.07	1.09
353	G G	50	1	24.48	1	1	1	1	1	59.98	0.91
354	G G	52	2	25.79	1	2	1	1	1
355	A G	58	1	25.73	2	1	1	1	1	60.62	1.31
356	G G	81	2	25.91	1	1	1	1	1	52.83	1.1
357	G G	54	2	23.97	1	1	2	1	2	44.86	1.12
358	G G	51	2	25.74	1	1	1	1	2
359	G G	87	2	25.54	2	1	2	1	2
360	G G	47	1	20.42	1	1	1	1	1	65.19	0.59
361	G G	57	1	25.53	1	1	1	2	1	58.08	1.62
362	G G	75	1	25.62	2	2	1	1	1	63.85	0.9
363	G G	58	2	23.89	1	1	2	1	1	40.11	0.76
364	G G	46	2	25.76	2	2	1	1	1
365	A G	78	1	24.66	1	2	1	1	1	47.76	1.48
366	G G	48	2	22.79	1	1	2	2	1
367	G G	55	1	23.2	2	1	1	1	1	57.5	1.64
368	A G	86	2	17.8	1	1	1	1	1	55.49	0.95
369	G G	76	1	21.58	1	2	1	1	1
370	A G	52	2	25.2	1	1	2	1	1	39.95	1.36
371	A G	80	1	24.83	1	1	1	1	1
372	A G	50	1	26.85	1	2	1	1	1
373	A G	77	1	22.94	1	1	2	1	1
374	G G	52	2	19.98	1	2	1	2	2
375	A G	62	2	25.77	2	1	1	1	1
376	A G	72	2	25.62	1	1	1	1	1
377	A G	68	2	24.48	1	1	2	2	1
378	A G	64	2	21.33	1	1	1	2	1
379	G G	67	1	23.65	1	1	2	1	1
380	A G	50	2	21.51	1	2	1	1	1
381	G G	88	2	27.03	2	1	1	1	1
382	A G	79	2	23.41	1	2	1	1	1	57.53	0.56
383	G G	79	2	24.13	1	1	1	2	2
384	A G	59	1	21.74	1	2	1	1	1	41.73	0.87
385	G G	58	2	24.97	1	1	2	1	1
386	G G	60	1	23.21	1	1	1	1	1
387	A G	88	1	25.77	2	1	2	1	1
388	G G	62	1	26.26	1	1	1	1	1
389	G G	55	1	28.49	1	2	1	1	1
390	G G	76	1	21.64	2	1	1	1	2
391	A G	67	2	23.47	1	1	1	1	1
392	A G	45	1	23.43	1	1	1	1	2	47.75	1.12
393	A G	70	1	23.36	2	1	1	2	1
394	G G	56	1	23.78	2	1	1	1	2
395	G G	48	1	23.77	2	2	2	2	1
396	G G	67	2	24.45	1	1	1	1	1
397	G G	72	2	25.78	1	1	1	1	1
398	A G	67	1	25.7	1	1	1	1	2
399	G G	62	2	23.5	1	2	2	1	2
400	G G	74	1	26.35	2	1	2	1	1
401	A A	72	2	23.67	2	1	1	1	1
402	A A	63	2	23.73	1	1	2	1	1
403	G G	55	2	19.54	2	1	2	1	1
404	G G	69	1	27.33	1	1	2	2	1
405	A A	70	2	24.13	1	2	1	1	1
406	A A	47	1	25.09	2	2	1	1	1	57.17	0.88
407	G G	45	1	22.73	1	2	2	2	1
408	G G	56	1	25.77	1	2	1	1	1	41.71	1.06
409	G G	48	2	20.86	1	1	2	1	1
410	A A	53	1	21.8	1	1	1	2	1
411	G G	55	2	24.66	1	1	2	1	2
412	A G	82	1	21.86	1	1	1	1	2
413	G G	63	1	24.36	1	1	1	2	2
414	A A	46	2	23.18	2	1	1	2	1
415	G G	85	1	26.23	1	1	2	1	1
416	G G	45	2	25.74	2	1	1	1	1
417	A G	58	2	20.15	1	1	1	1	1
418	G G	54	1	25.72	1	1	1	2	1	41.89	0.98
419	G G	79	1	21.08	1	1	1	1	2	40.34	0.63
420	G G	67	2	23.28	1	1	1	1	1	41.1	0.63
421	A A	54	1	26.57	1	1	1	2	1
422	A G	50	2	25.81	2	1	1	2	1
423	G G	75	2	24.38	1	1	2	2	1	41.35	1.14
424	G G	77	1	21.15	1	1	1	1	1
425	G G	58	1	24.68	1	1	1	1	1
426	G G	82	1	25.62	1	1	1	2	1
427	G G	63	2	22.68	1	1	1	1	2
428	G G	60	1	25.78	1	1	1	1	2
429	G G	63	2	21.78	1	2	1	1	2
430	G G	53	1	22.41	1	1	1	1	1
431	G G	51	1	23.66	1	1	1	2	1
432	G G	82	1	21.69	2	1	1	1	1
433	A A	67	2	30.96	1	1	1	1	1
434	A G	76	1	26.35	1	1	1	1	1
435	G G	64	2	25.78	1	1	1	1	1
436	G G	48	1	27.49	1	1	1	1	1
437	G G	58	1	22.12	2	2	2	1	1
438	G G	83	1	29.43	1	1	2	1	2	49.08	0.57
439	A G	51	1	21.8	1	1	1	1	1
440	G G	66	2	20.64	1	1	2	1	1
441	A G	67	1	21.78	1	2	1	1	1
442	A G	77	1	22.77	1	2	1	1	1
443	A A	57	2	21.55	1	1	2	1	1
444	G G	59	2	24.7	1	1	2	1	1
445	A A	51	1	21.08	2	1	1	1	2	43.4	0.88
446	G G	72	1	25.77	1	1	1	1	2
447	G G	55	1	28.49	1	2	2	2	1
448	G G	66	2	25.76	1	1	2	1	1
449	G G	56	1	22.37	2	2	1	1	2
450	A G	45	1	22.64	1	1	1	2	1
451	A G	48	1	25.77	1	2	1	2	1
452	G G	62	2	22.74	2	1	2	2	1
453	A G	78	1	24.72	2	1	1	1	1
454	G G	63	1	25.79	2	1	2	1	2
455	G G	55	1	22.19	2	2	1	1	1
456	G G	69	2	21.87	2	1	1	1	1
457	G G	56	1	26.03	2	1	2	1	1
458	A G	77	2	23.13	1	2	1	1	1
459	G G	66	2	24.85	1	1	2	1	1
460	A G	56	1	24	2	1	1	2	1
461	A A	62	2	23.78	1	1	2	1	1	53.34	0.89
462	A G	84	1	25.18	2	1	1	2	1
463	G G	62	2	23.21	1	2	1	2	2
464	G G	61	1	26.26	1	1	1	1	2
465	A G	69	1	25.75	1	1	2	2	1	63.28	1.15
466	G G	62	2	21.62	1	1	1	1	2
467	G G	73	1	22.15	1	2	2	2	1	46.84	0.94
468	A G	67	1	23.78	1	1	2	1	1
469	A G	77	2	24.39	2	2	1	1	1
470	A G	69	1	22.77	1	1	1	1	1
471	G G	48	1	23.21	1	2	2	1	1
472	A G	79	2	23.18	2	2	1	2	2
473	A G	55	1	22.05	1	1	1	2	1
474	G G	59	2	25.69	2	1	1	1	1
475	G G	69	2	20.74	2	1	1	1	1
476	G G	55	1	24.74	1	2	2	1	1
477	A G	68	2	29.43	1	2	1	1	2
478	G G	46	2	24.68	1	1	1	1	1
479	G G	67	2	25.78	2	1	1	1	1
480	G G	87	2	19.39	1	1	1	1	2
481	A G	68	1	22.79	1	1	1	1	2
482	A G	60	2	25.78	1	2	2	1	1
483	A G	57	1	22.38	1	1	2	1	1
484	A G	64	1	28.78	1	1	2	1	2
485	G G	85	1	26.73	2	1	1	1	1
486	G G	58	1	20.62	2	1	1	1	1
487	G G	67	1	23.09	2	1	1	1	2	44.78	0.99
488	A G	53	1	23.34	2	1	1	1	2
489	A G	47	2	26.14	2	2	1	1	1
490	A G	65	2	21.33	2	1	1	2	1
491	A G	54	1	23.38	1	1	2	1	1
492	A G	70	1	23.59	1	1	1	1	1
493	G G	48	1	25.77	2	1	2	1	1
494	A A	70	2	25.76	2	1	1	1	2
495	G G	62	2	21.44	2	1	1	2	1
496	G G	56	1	25.77	2	1	1	1	1
497	A A	63	2	27.35	2	1	1	2	1
498	G G	51	1	25.91	1	1	2	1	1
499	G G	76	1	24.22	1	1	1	1	2
500	G G	68	2	23.15	1	1	1	1	1
501	A G	54	2	23.45	2	1	1	1	2
502	A G	45	2	24.26	1	1	2	1	2
503	A G	75	1	24.04	2	1	2	1	1
504	G G	63	1	23.76	1	2	1	1	1
505	G G	64	2	25.77	1	1	2	1	1
506	A G	58	2	25.44	2	2	2	1	2
507	G G	68	1	25.18	2	1	1	1	1
508	A G	76	1	25.66	1	2	1	1	2
509	G G	61	2	25.16	1	1	2	1	1
510	G G	77	2	24.81	2	1	2	1	1
511	G G	60	2	21.74	2	2	1	2	1
512	G G	79	2	23.27	1	1	1	1	1
513	G G	65	1	25.97	1	1	2	1	1
514	A G	47	2	22.46	1	1	2	2	1
515	A G	75	1	21.64	1	1	1	1	1
516	G G	79	1	21.03	2	1	2	2	2
517	G G	90	2	25.79	1	1	1	1	2
518	G G	76	1	24.71	1	2	2	1	1
519	A G	59	1	24.09	1	1	2	1	1
520	G G	78	1	25.93	1	1	1	1	2
521	G G	64	1	26.73	1	1	2	2	1
522	G G	50	2	25.78	2	1	1	1	1
523	G G	56	2	27.08	1	1	1	1	1
524	A G	71	1	25.79	1	1	1	1	1
525	A G	61	1	23.73	2	1	2	1	1
526	A G	45	1	21.33	1	2	1	1	1
527	A G	46	2	24.77	2	1	2	2	1
528	A A	88	1	25.75	2	2	1	2	2
529	A G	71	1	26.23	1	1	2	2	1
530	A A	64	2	25.78	1	1	1	1	1
531	G G	66	1	24.16	2	1	1	1	2
532	A G	48	1	24.66	1	2	1	1	2
533	G G	49	2	25.32	1	2	2	1	2
534	A G	69	2	24.48	2	1	1	1	2
535	A G	59	2	24.04	1	1	1	2	1
536	A G	62	2	23.8	1	1	1	2	1
537	A A	86	2	24.44	1	1	1	1	1
538	A G	55	1	23.43	1	2	1	1	1
539	G G	50	1	26.67	2	2	1	1	1
540	G G	62	1	24.22	2	2	1	1	1
541	G G	52	1	23.21	1	2	1	1	1
542	A A	60	1	19.76	2	1	1	2	1
543	G G	60	2	22.96	2	2	2	1	1
544	G G	76	1	25.4	2	1	1	2	1
545	A A	46	2	23.82	1	1	1	2	1
546	A A	57	2	26.94	2	1	2	1	1
547	G G	81	2	26.53	1	1	1	1	1
548	G G	57	1	22.05	1	1	1	1	2
549	A G	53	2	20.64	1	2	2	1	2
550	A G	53	1	24.71	1	2	2	1	2
551	G G	57	2	24.68	1	1	1	1	2
552	G G	58	2	22.28	1	1	2	1	1
553	G G	52	2	27.08	1	2	1	1	1
554	G G	47	2	21.02	1	1	2	1	1
555	G G	68	1	24.39	1	1	2	1	1
556	A G	62	2	25.51	1	2	1	1	1
557	G G	75	1	25.36	1	1	2	2	2
558	A A	79	1	23.28	1	1	2	1	1
559	A G	79	1	26.41	2	1	1	2	1
560	G G	49	1	23.23	1	1	1	1	2
561	G G	51	1	23.21	1	1	1	1	1
562	A G	50	1	22.03	2	2	2	2	1
563	A G	64	1	25.44	2	1	2	1	1
564	A G	85	1	22.79	1	1	1	2	1
565	G G	49	1	23.07	1	1	1	2	2	47.75	0.66
566	A G	74	2	26.35	2	1	1	1	1
567	G G	85	2	19.32	1	1	1	1	1
568	G G	58	1	21.74	1	1	2	1	1
569	G G	86	2	25.76	1	2	1	1	1
570	A G	55	1	30.02	1	1	1	1	1	62.28	0.77
571	G G	45	2	20.23	1	1	1	1	1
572	G G	45	1	23.18	2	1	1	2	1	44.51	0.53
573	G G	84	2	24.62	1	2	1	1	1	56.56	1.51
574	A G	55	2	26.61	1	1	1	2	1
575	A G	45	1	22.5	1	1	1	1	1
576	A G	72	2	23.15	1	2	1	2	1
577	A G	64	2	21.96	1	1	1	1	1
578	A G	56	1	25.97	2	2	1	1	2
579	G G	61	1	21.86	1	2	1	2	1
580	A G	47	1	23.46	1	1	2	1	1
581	G G	53	1	26.93	2	1	2	2	2
582	A G	76	2	22.73	1	1	1	2	2
583	A G	79	2	22.82	1	1	2	1	1
584	G G	64	1	23.26	1	1	1	1	1
585	A G	52	2	25.97	1	2	1	1	1
586	A G	68	1	22.62	1	1	2	1	1
587	G G	63	2	21.84	1	1	1	1	1
588	A G	54	1	23.23	1	1	1	1	1
589	G G	58	2	28.33	2	1	1	1	2
590	G G	62	2	19.06	1	1	2	1	1	35.87	1.12
591	G G	45	1	26.47	1	1	2	1	2
592	A G	79	2	26.49	1	2	2	1	1
593	A G	45	1	23.6	1	1	1	1	1
594	G G	81	2	22.72	1	1	2	2	2
595	G G	52	2	25.35	1	2	2	2	2
596	A G	76	1	21.68	1	1	1	1	2
597	A G	46	2	20.72	1	2	1	2	1
598	G G	61	1	23.05	1	1	1	1	1
599	A G	74	1	25.53	1	1	1	2	1
600	A G	83	2	25.77	1	1	1	1	1
601	A G	74	2	22.68	1	1	2	2	1
602	G G	53	1	25.97	1	1	2	1	1
603	G G	66	1	25.27	1	1	2	1	1
604	A G	59	2	26.23	2	1	2	1	1
605	G G	76	1	24.14	1	1	1	1	1
606	A G	64	1	23.73	1	1	2	1	1
607	G G	79	1	18.98	2	1	1	1	2	62.44	1.06
608	A G	59	2	24.66	2	1	1	1	2
609	A G	60	1	29.85	1	1	1	2	1
610	G G	53	1	24.48	1	1	2	1	1	49.64	0.9
611	G G	76	2	25.77	1	1	1	1	2
612	G G	78	2	23.79	1	1	2	1	1
613	A G	61	2	25.76	2	2	2	2	1
614	G G	70	2	23.32	1	1	1	1	1
615	A G	54	1	23.21	1	1	1	2	2
616	G G	67	1	23.79	2	1	2	2	1
617	G G	48	1	26.85	2	1	1	1	2
618	A G	83	1	24.04	1	1	1	1	1
619	A G	57	1	21.42	1	2	2	1	1
620	G G	56	1	20.02	1	1	1	2	1
621	G G	58	2	25.79	2	1	2	1	1
622	A G	58	2	26.85	1	1	2	1	1
623	A G	54	1	24.85	2	1	1	1	1
624	G G	84	1	22.28	1	1	1	1	1
625	G G	60	2	27.55	2	2	1	2	2
626	G G	63	1	22.97	1	1	2	1	1
627	A G	79	1	24.44	2	1	1	2	1
628	A G	48	1	23.88	1	1	1	2	1
629	A G	57	2	23.14	2	1	1	2	1
630	G G	65	1	22.78	1	1	1	1	1
631	G G	67	2	20.8	1	2	2	1	1
632	A G	58	2	26.5	1	1	2	2	2
633	G G	67	1	24.26	1	1	1	2	1
634	A G	62	2	25.79	1	1	2	2	1
635	A G	58	1	24.15	1	1	1	1	1
636	A G	54	1	22.97	1	1	1	2	1
637	G G	87	2	20.81	1	1	1	1	2
638	A G	53	1	20.37	1	1	2	1	1
639	A G	73	1	22.82	1	1	1	1	1
640	G G	83	2	24.85	2	1	2	1	1
641	A G	62	1	26.23	1	1	2	1	2
642	G G	76	1	26.73	2	2	1	1	2	42.79	0.84
643	A G	64	1	29.87	1	1	1	2	1
644	G G	62	1	26.47	1	1	2	1	2
645	A G	60	2	23.5	1	1	1	1	2
646	A G	51	1	26.45	2	1	1	1	1
647	G G	68	1	21.69	1	1	2	2	1
648	G G	72	2	24.36	1	1	2	1	1
649	A G	50	1	22.84	2	1	2	1	1
650	G G	64	2	24.36	1	1	1	1	2
651	G G	55	1	25.77	2	1	1	1	2
652	G G	70	1	22.79	2	2	1	1	2
653	G G	58	1	20.42	2	1	1	1	1	60.58	0.54
654	A G	81	1	25.62	2	1	2	2	1
655	A G	60	2	24.91	1	1	1	1	1
656	A G	51	2	20.45	2	1	1	1	1
657	G G	54	1	21.78	2	1	1	1	1
658	G G	64	1	26.08	2	1	2	1	1	43.21	0.85
659	G G	58	2	22.12	2	1	1	1	2
660	A G	59	1	21.5	2	2	1	1	1
661	G G	52	2	25.79	1	1	2	1	1
662	G G	51	2	29.43	1	1	2	1	1
663	G G	67	2	24.5	1	1	2	2	1
664	G G	48	2	25.97	1	1	1	2	1
665	G G	82	2	30.52	1	1	1	2	2
666	A G	45	1	18.51	2	1	2	1	1
667	G G	66	2	28.11	2	1	1	1	1
668	G G	64	2	25.77	2	1	2	1	1
669	A G	64	1	26.87	2	1	2	2	2
670	A G	74	2	22.27	1	2	2	1	1
671	G G	72	1	25.77	1	1	1	1	1
672	G G	69	2	23.62	1	2	2	2	2
673	A G	48	1	26.75	2	1	1	1	1
674	G G	80	2	24.39	2	1	2	1	1
675	G G	58	2	21.42	1	2	1	1	2
676	A G	45	1	26.76	1	2	1	2	1
677	A G	58	1	24.44	1	1	1	1	1
678	A G	80	2	22.64	1	1	1	2	1
679	G G	56	2	26.14	1	2	2	2	1
680	G G	80	2	24.56	1	1	1	1	1
681	A G	74	2	25.97	2	1	2	1	1
682	G G	75	1	20.55	1	1	2	1	1
683	G G	52	1	25.18	2	2	2	2	2
684	G G	64	1	25.75	2	1	2	1	1
685	G G	57	1	25.48	1	1	2	1	1
686	A G	63	2	20.74	1	1	1	1	1
687	G G	64	1	23.77	1	2	2	2	1
688	G G	60	2	25.18	1	1	1	2	1
689	A G	53	2	22.96	2	2	1	1	1
690	A G	46	1	25.79	2	2	1	1	2
691	G G	64	1	23.66	1	2	1	1	1
692	A G	46	1	21.21	2	1	1	2	2
693	A G	60	1	25.79	1	1	1	1	1
694	G G	58	1	26.23	1	1	1	1	1
695	G G	62	2	25.76	1	1	1	1	1
696	G G	77	1	23.95	1	2	2	2	1
697	A G	48	1	27.17	2	1	1	1	1
698	G G	71	1	24.54	2	1	2	2	1
699	A G	60	1	25	1	2	1	1	1
700	G G	45	1	24.68	1	1	1	1	2
701	A G	61	1	21.33	1	1	1	1	1
702	A G	62	2	24.16	1	2	2	2	1
703	G G	62	2	21.68	1	2	1	1	1
704	A G	61	1	17.39	2	1	2	1	1
705	G G	52	2	17.27	1	1	1	2	1
706	G G	54	1	28.99	1	1	1	1	2
707	A G	51	1	21.6	1	2	1	1	1
708	A G	62	2	24.16	2	2	2	1	2
709	G G	61	1	28.08	2	1	1	2	1
710	G G	54	1	24.57	1	1	1	2	1
711	A G	65	2	24.68	2	1	1	1	2
712	A G	54	1	25.79	1	1	1	1	2	49.26	1.91
713	A G	55	2	25.75	1	2	1	2	1
714	G G	80	2	27.49	1	1	2	2	1	56.54	0.67
715	G G	49	1	26.14	1	1	2	1	1
716	G G	55	1	21.5	2	1	1	1	1
717	G G	67	1	25.68	1	2	1	1	1	50.7	0.59
718	A G	54	1	22.5	1	1	2	1	1
719	A G	61	2	24.22	1	1	1	1	1	65.34	0.93
720	G G	70	2	21.96	1	1	1	1	1	41.61	0.92
721	G G	64	2	24.81	1	2	1	1	1
722	A G	45	1	22.82	1	2	1	1	1	38.7	1.42
723	A G	71	2	25.81	1	1	1	1	1
724	A G	52	1	22.37	1	2	2	2	1
725	G G	45	2	23.1	2	1	1	1	1
726	G G	55	1	25.88	2	1	2	1	1
727	G G	52	2	24.68	1	2	2	1	1
728	G G	63	1	22.3	1	2	1	1	1	47.38	0.73
729	G G	68	1	24.81	1	1	1	2	1
730	A G	75	1	25.91	1	1	1	1	1
731	G G	61	1	21.77	1	1	1	1	1
732	A G	57	2	24.27	1	1	1	2	1
733	G G	89	1	19.86	1	2	2	2	1
734	G G	82	2	25.76	1	1	1	2	2
735	G G	65	1	22.27	1	2	1	1	1
736	A G	52	2	22.03	1	2	1	2	1
737	A G	86	2	24.05	1	2	1	1	1
738	A G	54	2	24.48	1	1	2	1	1
739	G G	88	2	24.09	1	1	1	1	2
740	A G	57	1	27.67	2	1	2	1	1
741	A G	54	1	24.99	1	1	2	1	1
742	A G	84	1	26.2	1	1	1	1	1
743	G G	60	1	25.77	2	1	1	2	1
744	G G	62	2	25.75	2	1	2	1	1
745	A G	48	1	23.74	2	2	1	1	1
746	A G	60	1	25.04	2	1	2	1	2
747	A G	81	1	29.61	2	1	1	2	1
748	G G	50	1	23.17	1	1	1	1	1
749	A G	67	1	18.1	1	2	2	1	1
750	G G	74	1	23.71	1	2	1	2	2
751	G G	60	1	25.79	1	1	1	1	1
752	G G	63	1	28.67	1	1	2	1	1
753	G G	47	2	27.14	1	1	1	2	1
754	A G	55	1	22.59	1	2	1	2	1
755	G G	48	2	27.11	1	2	2	1	2
756	A G	58	1	21.18	1	1	1	2	1
757	G G	54	1	25.78	1	1	2	2	1
758	G G	84	1	29.43	1	1	1	1	1
759	A G	78	2	23.98	1	1	2	1	1
760	A G	67	2	19.15	1	1	2	2	1
761	G G	46	2	18.89	1	1	2	2	1
762	A G	87	2	23.82	1	1	1	1	1
763	G G	64	2	24.48	1	1	1	1	2
764	A G	82	1	25.77	1	1	1	2	1
765	A G	50	2	26.73	2	2	1	1	1
766	A G	53	2	26.25	1	1	1	2	1
767	A G	64	1	23.4	2	2	1	2	1
768	G G	54	1	24.71	1	1	1	1	2
769	A G	56	1	22.46	1	1	2	1	1
770	A G	54	2	23.75	2	1	1	1	1
771	A G	65	1	24.15	1	1	1	2	1
772	A G	78	1	23.17	1	1	1	1	1
773	G G	53	2	23.78	2	1	2	1	1
774	A A	60	1	22.01	1	1	1	1	1
775	G G	81	1	22.96	2	2	2	2	1
776	G G	67	2	25.77	1	1	1	2	1
777	G G	56	2	23.77	2	2	2	1	1
778	G G	80	2	27.55	1	1	2	2	1
779	G G	70	1	21.33	1	2	1	2	1
780	G G	48	1	22.23	2	1	1	1	1
781	A A	85	1	30.96	2	1	1	2	2
782	A G	52	1	22.68	1	1	1	1	1
783	G G	79	1	25.88	1	2	2	1	1
784	G G	68	1	23.14	1	1	2	1	1
785	A G	61	2	19.86	1	2	1	2	1
786	A A	50	1	22.64	2	2	1	1	1
787	A A	78	1	25.38	2	1	2	1	1
788	A G	82	1	25.74	1	1	2	1	2
789	A A	63	1	25	1	2	1	1	1
790	A A	89	2	23.36	1	1	2	2	1
791	G G	58	1	25.77	1	1	2	2	1
792	A G	74	2	23.83	1	1	2	1	1
793	A G	52	1	22.96	2	1	1	1	1
794	A G	62	2	27.73	1	1	1	1	1
795	G G	87	2	25.78	1	1	1	1	2	54.28	0.69
796	A G	63	1	25.78	1	2	1	2	1
797	A G	68	1	26.49	1	2	1	1	2
798	A G	69	1	23.06	1	1	1	2	1
799	G G	61	2	22.46	1	1	2	1	1
800	A G	52	2	23.8	2	1	1	2	1
801	G G	52	1	25.62	1	1	1	2	1
802	G G	67	1	23.55	1	2	1	1	1
803	A G	71	2	25.03	1	2	1	1	1
804	G G	58	1	22.37	1	1	1	1	1
805	A G	51	1	18.51	1	1	1	1	2
806	A G	62	2	22.33	1	1	1	1	1
807	A A	49	1	25.78	1	1	1	2	1
808	G G	67	1	25.78	2	1	1	1	2
809	A G	75	1	24.13	2	1	1	1	1
810	A A	54	1	21.64	1	1	1	1	1
811	G G	61	1	25.79	2	1	1	1	1
812	A A	60	2	23.17	2	2	1	1	1
813	A G	86	1	22.87	1	1	2	1	1
814	G G	54	1	24.48	1	1	2	1	1
815	A G	57	1	25.74	1	1	2	1	1
816	A G	63	1	24.91	1	2	2	2	2
817	A G	49	1	25.76	2	1	2	1	1
818	G G	72	1	25.62	1	1	1	2	1
819	A G	58	2	27.55	2	2	1	1	1
820	A G	56	1	22.7	1	1	2	1	1
821	A G	81	1	22.68	1	1	2	1	2
822	A G	58	2	19.32	2	1	2	1	1
823	A A	76	2	25.68	1	1	2	1	2
824	G G	52	1	22.01	2	1	1	1	1
825	G G	59	1	24.31	2	2	2	2	1
826	A A	61	2	24.12	1	2	2	1	1
827	G G	47	2	22.82	1	1	1	1	2	40.93	0.52
828	A G	55	2	26.67	1	2	1	2	2
829	A G	51	1	25.36	1	1	2	1	1
830	A G	64	1	25.75	2	1	2	1	1
831	A G	81	1	25.72	2	1	1	1	1
832	A A	51	1	24.63	2	1	2	1	1
833	A G	87	1	22.84	1	2	1	1	1
834	A G	66	1	22.32	1	1	2	1	2
835	A G	69	2	27.02	2	1	1	2	2
836	A G	63	1	19.11	2	2	2	1	1
837	A A	62	1	23.14	1	1	1	2	1
838	A G	61	1	23.64	1	1	2	1	1
839	A G	79	1	21.52	1	2	1	1	2
840	G G	54	2	26.13	1	1	1	2	1
841	A G	86	1	22.91	1	1	2	1	1
842	A G	64	1	22.03	1	1	1	2	1
843	G G	69	2	26.32	1	2	1	1	1
844	A G	75	2	24.13	2	1	1	2	1
845	G G	58	1	24.15	1	2	2	1	1
846	G G	48	1	25.31	1	1	1	1	1
847	A A	52	1	22.47	1	1	1	1	2
848	A A	57	1	23.28	2	2	1	1	1
849	A A	62	1	26.73	1	2	2	1	2
850	A G	56	1	25.74	1	1	1	2	2
851	G G	54	1	25.47	1	1	1	1	2
852	G G	66	2	25.85	1	2	1	1	1
853	A G	46	1	26.32	1	1	2	1	1
854	A G	67	1	23.21	1	1	1	1	1
855	A G	53	2	23.56	1	1	2	1	1
856	A G	46	2	21.6	1	1	1	1	1
857	G G	61	2	21.55	1	1	2	1	2
858	A G	79	2	26.19	1	2	2	1	1
859	G G	78	1	25.2	1	1	1	2	1
860	G G	61	2	25.27	1	1	1	2	1
861	G G	49	2	22.27	1	1	1	2	1
862	G G	66	2	23.6	1	2	2	1	2
863	G G	63	1	23.62	1	1	1	1	2
864	A G	61	1	22.72	1	1	1	1	1
865	A G	78	2	24.21	1	1	1	1	1
866	G G	56	2	24.16	1	1	1	1	1
867	A A	52	2	17.27	1	1	1	1	1
868	A G	50	1	25.4	2	1	2	1	1
869	A G	53	2	21.55	1	1	2	2	1
870	A G	81	1	19.56	1	2	2	1	1
871	A G	82	2	24.78	1	1	1	2	1
872	G G	58	2	23.79	1	1	2	1	1
873	G G	48	1	25.09	1	1	2	2	1
874	A A	61	1	23.41	2	2	1	1	2
875	A A	45	2	24.83	2	1	1	2	1
876	A A	79	1	26.14	1	1	2	1	1
877	A A	53	2	21.78	1	2	1	1	2
878	A G	52	1	23.68	2	1	1	2	1
879	A G	48	1	26.91	1	1	2	2	1
880	A G	57	2	25.18	1	1	2	1	1
881	G G	59	2	21.42	1	2	1	1	1
882	A G	69	1	24.66	1	1	2	1	1
883	A G	61	2	25.73	1	1	1	1	1
884	A A	61	2	25.75	2	1	2	1	2
885	A A	45	2	25.78	1	1	1	1	1
886	G G	52	1	22.76	1	1	1	1	1
887	G G	55	2	22.21	1	1	2	1	2
888	A A	49	2	23.15	1	1	1	1	1
889	G G	88	1	23.91	1	1	2	2	1
890	G G	45	2	22.79	2	1	2	1	1
891	A G	62	2	26.32	2	1	1	1	1
892	A G	62	2	19.67	1	1	2	1	1
893	G G	73	1	23.74	2	1	2	1	1	46.08	1.53
894	A G	58	1	24.09	1	2	2	1	1
895	A A	60	1	25.56	2	2	1	2	1	41.3	1.27
896	A G	78	1	21.25	2	1	1	2	2
897	G G	66	1	22.46	1	2	1	1	1
898	A G	82	2	22.55	1	2	1	1	1
899	G G	73	2	23.82	1	2	2	1	1	54.19	1.82
900	G G	53	2	21.68	1	1	1	1	1	69.73	2.06
901	A A	66	1	23.27	1	1	2	1	2	53.86	1.11
902	A G	85	2	27.1	2	1	2	1	2	59.98	0.59
903	A A	67	1	24.54	2	1	1	1	1
904	G G	58	1	25.79	1	1	2	1	1
905	A A	45	1	24.85	1	1	2	1	1	40.04	0.71
906	G G	62	2	22.59	2	1	1	1	1
907	A G	48	2	24.22	1	1	2	1	1
908	A G	63	1	26.13	1	1	2	1	2
909	G G	72	1	25.36	2	1	2	1	1
910	A G	61	2	21.92	1	1	1	1	2
911	A G	53	2	24.26	1	1	1	1	1
912	G G	67	1	22.62	1	1	1	1	1
913	A A	63	1	22.62	1	1	1	1	2
914	A G	68	1	22.73	1	1	1	1	1
915	A A	65	2	20.98	1	1	2	2	1
916	G G	62	1	27.2	1	1	1	1	1
917	A A	65	2	24.18	2	2	1	2	2
918	A G	66	2	21.69	2	1	1	2	1
919	G G	55	2	24.05	2	1	2	1	2
920	G G	61	1	25.77	2	1	1	1	1
921	A G	80	1	24.45	1	1	1	2	1
922	G G	67	1	25	1	2	1	1	1	59.73	1.47
923	A G	53	2	22.01	1	1	2	1	2	46.03	0.77
924	G G	84	1	29.65	1	2	2	2	1	42.22	1.29
925	A G	65	2	26.44	1	2	1	1	1
926	A G	83	2	24.66	2	2	2	2	1
927	A A	54	1	25.15	1	1	1	1	1
928	G G	68	1	25.88	1	2	2	2	1
929	A G	67	1	22.18	1	1	1	2	1
930	G G	65	1	22.27	1	1	1	1	1
931	A G	82	2	23.73	1	1	2	2	1
932	A G	51	2	24.72	1	1	2	1	1
933	G G	85	2	22.4	1	2	1	1	1
934	G G	65	1	24.5	2	1	2	1	2
935	G G	56	2	25.53	1	2	1	1	1
936	G G	60	1	28.49	1	1	1	1	1
937	A G	64	1	25.35	2	2	2	1	2
938	A G	54	2	23.17	2	1	1	1	1
939	G G	58	1	27.01	1	1	1	1	1
940	G G	79	1	22.59	1	1	1	1	2
941	G G	57	1	23.66	1	1	1	1	1
942	G G	77	2	22.21	1	1	1	2	1
943	A G	53	2	29.65	1	1	1	2	2
944	A A	58	2	24.04	1	1	2	1	1
945	A G	63	1	23.74	1	1	1	2	1
946	A G	61	1	23.36	2	1	2	1	1
947	G G	82	1	25.79	1	2	1	1	2
948	G G	79	2	23.21	1	1	1	2	2
949	G G	60	1	26.55	1	1	1	1	1
950	A G	47	2	26.85	1	1	1	1	2
951	G G	75	1	25.35	1	1	1	1	1
952	A G	68	2	25.69	1	1	2	2	1
953	A G	63	2	27.76	2	1	2	1	2
954	G G	67	2	19.32	1	2	2	1	1
955	G G	70	2	20.98	1	2	1	2	1
956	G G	65	1	21.39	1	1	1	1	2
957	A G	53	1	25.54	2	2	2	2	1
958	G G	46	1	26.57	1	1	2	1	1
959	G G	61	2	30.96	1	1	1	1	2
960	A G	53	1	24.15	1	2	1	2	2
961	A G	50	1	22.68	1	2	1	2	1	64.57	0.53
962	A G	59	1	26.61	1	1	1	1	1	54.73	0.91
963	A A	80	1	23.68	1	1	1	2	1	50.78	1.08
964	G G	45	1	24.48	1	1	2	1	1	44.46	1.19
965	A G	61	2	25.76	1	1	2	1	1
966	G G	55	2	20.72	1	1	2	2	1	48.36	1.36
967	G G	45	2	24.22	1	1	1	1	1
968	G G	70	1	23.16	1	1	1	1	1
969	A G	74	2	23.18	1	1	1	2	1	62.6	1.28
970	A G	54	1	21.97	1	2	1	1	1	67.53	1.77
971	G G	58	1	25	2	1	1	1	1
972	A G	71	1	24.32	1	1	1	1	1	61.41	0.98
973	G G	49	2	26.03	1	1	2	1	1
974	G G	81	1	21.08	2	2	2	2	2
975	G G	75	2	21.07	1	2	2	1	2	45.19	1.44
976	G G	49	1	21.86	2	1	1	1	1
977	A G	53	1	25.37	1	1	1	1	2
978	A G	56	1	24.49	1	2	2	2	1
979	G G	66	1	22.28	1	2	2	1	1	41.96	0.64
980	G G	65	1	21.66	2	1	1	2	1	44.9	1.83
981	A A	80	2	30.96	1	1	1	1	1
982	G G	56	1	21.21	1	1	1	1	1
983	G G	83	1	24.66	1	1	1	1	1	40.61	0.52
984	A G	68	2	20.46	1	1	2	1	1
985	A G	46	1	25	1	1	1	1	1
986	A G	66	1	24.48	2	2	1	1	1	61.21	0.59
987	G G	73	2	24.97	2	2	2	2	1
988	G G	55	2	23.62	2	1	1	1	1	49.82	0.76
989	G G	58	1	21.8	2	1	1	2	1	40.46	0.86
990	G G	64	1	25.79	1	1	1	2	1	60.37	1.52
991	A G	68	2	25.79	1	2	2	1	2	39.19	0.72
992	A G	54	1	23.15	1	2	1	1	1	59.52	1.91
993	A G	79	2	25.67	2	1	1	2	2	51.41	1.08
994	G G	61	2	21.87	1	1	2	1	1
995	A G	79	2	21.87	2	1	2	1	1
996	G G	46	1	24.39	1	1	1	1	2
997	A A	46	2	22.09	1	1	1	1	1	46.79	1
998	G G	64	1	26.47	1	1	1	1	1
999	A G	68	2	23.15	1	1	1	1	1
1000	G G	52	2	22.5	1	1	1	2	2
1001	G G	59	1	21.51	1	1	1	1	2
1002	G G	57	1	23.16	2	1	2	1	1
1003	G G	62	1	19.27	1	1	1	1	1
1004	G G	68	1	25.27	2	1	1	1	2
1005	G G	48	2	24.12	1	1	1	1	1
1006	A G	62	1	24.03	1	1	2	1	1
1007	G G	60	1	25.53	2	1	2	2	1
1008	G G	64	1	24.76	1	1	1	1	1
1009	G G	61	1	23.77	1	2	2	1	1
1010	A A	53	2	24.15	1	2	1	1	2
1011	G G	62	1	24.92	1	1	2	1	1
1012	G G	50	1	23.74	1	1	1	1	2
1013	G G	47	1	26.57	1	1	2	1	1
1014	A A	60	2	19.62	2	1	1	1	1
1015	A G	63	1	25.77	2	2	1	1	1
1016	A A	90	1	25.76	1	1	1	1	1
1017	G G	48	1	26.14	2	1	1	1	1
1018	A G	53	2	22.84	1	1	1	1	1
1019	G G	70	2	21.03	1	1	1	2	1
1020	A A	52	1	24.74	2	1	2	1	1
1021	A A	68	2	23.36	1	1	1	1	1
1022	A G	85	1	25.77	2	1	1	2	1
1023	G G	55	2	24.94	1	1	2	1	1
1024	G G	72	2	21.55	1	1	1	2	1
1025	G G	55	2	27.53	1	2	2	1	2
1026	G G	83	1	24.77	2	2	1	1	1
1027	A G	61	2	25.88	1	1	1	1	1
1028	A G	61	2	25.2	1	1	1	2	1
1029	A G	62	1	23.5	1	1	1	1	1
1030	A G	59	2	23.62	1	1	2	1	1
1031	A G	49	2	22.64	1	1	2	1	1
1032	G G	54	2	23.78	1	1	2	1	1
1033	G G	52	2	21.09	2	1	1	1	2
1034	G G	54	1	30.96	1	2	1	1	1
1035	A G	71	1	25.71	1	1	1	1	1
1036	A G	67	1	25.78	1	1	2	1	1
1037	A G	58	1	21.6	2	1	2	1	1
1038	A G	61	1	28.55	1	1	1	1	1
1039	G G	53	1	24.13	1	2	1	1	1
1040	G G	85	2	20.42	2	1	1	1	1
1041	G G	76	2	25.78	2	1	1	1	2
1042	A A	65	1	22.82	1	1	2	1	1
1043	A G	48	2	23.21	1	1	2	1	1
1044	G G	74	1	24.36	2	1	1	1	2
1045	G G	50	2	25.18	1	1	2	1	2
1046	G G	77	2	26.49	1	2	2	2	1
1047	A G	64	2	22.47	2	1	1	1	1
1048	G G	89	1	23.15	1	2	1	1	2
1049	A G	76	1	21.4	1	2	1	2	1
1050	A A	75	2	25.77	1	2	1	1	1
1051	G G	70	1	25.27	1	1	1	1	2
1052	A G	69	1	23.23	2	1	2	1	1
1053	A G	62	1	26.26	2	2	1	1	1
1054	A G	82	2	23.16	2	1	1	1	1
1055	A A	49	1	25.77	2	1	1	1	1
1056	G G	63	1	21.73	1	2	1	1	1
1057	A G	65	2	25.75	1	1	1	1	1
1058	A G	55	2	22.5	2	1	1	1	1
1059	A G	66	2	25.78	1	2	1	2	1
1060	A G	64	2	20.42	1	1	1	1	1
1061	G G	58	1	25.7	2	1	1	1	2
1062	A A	47	1	26.03	1	1	1	1	1
1063	A G	77	1	27.38	2	2	1	1	1
1064	A G	61	2	22.73	1	1	1	1	1
1065	A A	68	1	21.64	2	1	1	1	1
1066	G G	70	2	22.72	1	1	1	2	1
1067	G G	71	2	23.21	1	1	2	1	2
1068	G G	71	1	25.78	2	1	1	1	1
1069	A G	72	1	25.79	1	1	1	1	1
1070	A A	70	2	23.15	1	1	1	1	1
1071	G G	60	2	24.38	1	1	2	1	2
1072	G G	65	1	23.21	1	1	1	2	1
1073	A G	82	1	26.08	1	1	2	1	2
1074	A A	60	1	25.4	1	1	1	1	1
1075	G G	48	2	28.01	1	2	1	1	2
1076	A G	76	1	25.8	1	1	1	2	2
1077	A A	58	2	25.77	1	1	1	1	2
1078	A G	50	1	19.32	1	1	1	1	1
1079	A G	58	1	21.64	1	1	1	1	2
1080	A G	58	2	19.93	1	2	1	1	1
1081	A G	61	1	23.52	1	1	1	2	1
1082	A G	70	1	24.21	2	1	2	1	2
1083	A G	54	1	22.7	1	1	1	1	1
1084	A G	61	1	27.08	1	1	2	1	2
1085	A G	86	1	22.68	1	1	1	1	1
1086	A G	51	1	25.81	2	1	1	1	2
1087	A G	47	1	21.58	1	1	2	2	2
1088	G G	49	2	23.3	1	1	1	1	1
1089	G G	52	2	21.33	1	2	1	1	2
1090	G G	62	1	25.76	2	1	2	1	1
1091	A G	62	2	25.78	2	1	1	1	2
1092	G G	60	1	26.55	1	1	2	1	1
1093	A A	45	2	25.79	1	1	1	1	2
1094	A G	53	2	25.78	2	1	2	2	1
1095	A G	55	2	23.77	1	1	1	1	1
1096	G G	76	2	22.97	2	1	2	1	1
1097	A G	46	1	20.46	1	1	2	1	1
1098	G G	63	1	22.14	1	1	2	1	1
1099	G G	81	2	26.5	1	1	1	1	1
1100	A G	53	1	24.18	2	1	2	1	1
1101	G G	64	1	25.43	1	2	1	1	1
1102	G G	59	1	25.4	2	1	1	2	2
1103	A G	75	1	25.43	1	1	1	2	2
1104	A G	50	1	25.44	2	1	1	1	1
1105	A G	67	1	23.72	1	2	1	1	2
1106	A G	60	2	25.42	1	1	2	1	1
1107	A A	60	2	25.3	2	2	1	1	1
1108	A G	59	1	24.61	1	1	2	2	2
1109	A G	52	1	25.42	1	2	1	1	1
1110	A G	67	2	21.54	1	2	1	1	1
1111	A G	51	2	24.14	1	1	2	1	2
1112	A G	45	1	24.55	1	1	1	1	2
1113	A G	73	2	19.27	1	1	2	1	1
1114	A G	59	1	25.46	1	2	1	1	1
1115	A A	58	1	23.01	1	1	1	1	2
1116	A G	55	1	25.43	1	1	1	1	1
1117	A G	47	1	25.41	2	2	1	2	1
1118	G G	56	1	25.35	1	1	1	1	1
1119	A G	67	2	23.99	1	2	1	1	1
1120	A G	84	2	18.09	2	1	2	1	2
1121	G G	67	1	24.34	1	2	1	2	1
1122	G G	63	2	25.17	1	2	2	2	1
1123	G G	64	2	17.96	1	1	1	1	1
1124	A G	79	1	25.36	2	1	1	1	2
1125	A G	79	1	25.15	2	1	1	1	1
1126	G G	61	1	25.21	1	1	1	2	1
1127	G G	72	2	19.63	1	1	2	1	2
1128	A G	90	1	24.22	1	1	1	1	1
1129	G G	61	2	24.72	1	2	1	1	1
1130	A G	61	1	18.22	1	2	1	1	1
1131	G G	45	1	24.72	1	1	1	1	1
1132	G G	54	1	25.44	2	2	2	2	1
1133	G G	67	2	25.38	1	1	1	1	2
1134	G G	80	2	18	2	2	2	1	2
1135	G G	67	2	17.98	2	1	1	2	1
1136	G G	59	1	25.43	1	1	1	1	1
1137	A G	61	2	22.18	1	2	2	2	2
1138	A G	85	2	25.43	1	1	2	1	1
1139	G G	50	2	25.39	1	1	1	2	2
1140	G G	67	2	23.72	1	1	2	2	2
1141	A G	81	1	18.22	1	1	1	1	1
1142	G G	47	1	25.26	2	1	1	1	2
1143	A G	51	2	24.47	1	1	1	1	1
1144	A G	72	2	25.22	2	1	2	2	1
1145	A G	76	1	25.42	1	1	1	1	1
1146	G G	66	2	24.14	1	1	1	1	2
1147	G G	67	2	25.43	1	2	1	1	1
1148	G G	78	2	23.95	1	1	1	1	1
1149	A A	52	1	24.6	1	2	2	1	2
1150	G G	61	2	20.14	2	1	1	1	2
1151	G G	79	1	25.34	1	2	1	1	2
1152	A G	63	1	18.73	2	1	1	1	2
1153	A G	66	1	25.28	1	1	1	1	1
1154	G G	81	2	25.37	2	1	2	2	1
1155	G G	64	1	25.15	1	1	2	1	1
1156	A G	55	1	25.18	2	2	1	1	1
1157	G G	62	1	25.37	1	2	1	1	1
1158	A A	63	2	20.45	1	1	1	1	2
1159	G G	65	2	25.36	1	1	2	1	1
1160	G G	62	2	25.4	1	2	1	2	1
1161	G G	62	1	23.98	1	1	1	1	1
1162	G G	51	1	23.43	1	2	1	1	1
1163	G G	61	1	24.76	1	2	1	1	1
1164	G G	60	2	24.7	2	1	2	2	1
1165	A G	77	1	25.17	1	2	1	1	1
1166	A G	66	1	25.22	2	1	2	1	1
1167	G G	60	2	25.29	1	2	1	1	1
1168	A G	81	2	25.32	1	2	1	1	1
1169	A G	54	1	25.31	2	1	1	1	1
1170	A G	53	2	23.32	1	1	2	1	1
1171	G G	61	2	25.12	1	2	1	1	1
1172	A A	56	1	25.44	1	1	1	1	2
1173	G G	56	2	25.38	2	1	1	1	1
1174	A G	51	2	24.39	1	1	1	1	2
1175	G G	54	1	21.98	2	1	1	1	1
1176	A G	66	1	24.51	1	1	1	1	1
1177	G G	55	1	25.4	2	1	1	2	1
1178	G G	68	1	25.12	2	1	2	1	1
1179	G G	56	2	25.44	1	1	1	1	1
1180	G G	63	2	23.25	1	1	1	1	1
1181	A G	72	1	24.83	2	1	1	1	2
1182	G G	77	1	23.14	2	2	1	1	1
1183	G G	51	2	23.99	1	1	1	1	1
1184	G G	47	2	25.44	1	1	1	1	1
1185	G G	56	1	24.55	1	1	1	1	1
1186	A G	79	1	21.14	1	1	1	1	1
1187	G G	68	2	21.12	1	1	2	2	1
1188	A G	47	2	19.5	1	1	2	2	1
1189	G G	48	2	25.44	1	1	1	1	1
1190	A G	48	2	25.3	1	1	1	1	1
1191	A A	63	1	24.73	1	1	2	1	1
1192	A G	63	1	25.13	1	2	1	2	1
1193	A A	49	1	23.88	1	2	2	1	2
1194	G G	88	1	18	2	1	1	2	1
1195	A G	55	2	24.64	1	1	1	1	1
1196	G G	55	2	23.45	2	1	1	1	1
1197	A G	88	2	25.37	2	2	2	2	2
1198	A G	49	2	23.02	1	1	1	1	2
1199	A G	48	1	19.74	1	1	1	1	2
1200	A G	71	1	25.44	1	1	2	1	2
1201	A G	51	1	25.39	1	2	2	1	1
1202	G G	56	2	25.09	1	2	1	1	1
1203	A A	57	1	23.33	2	2	1	2	1
1204	G G	58	2	25.41	1	1	1	1	1
1205	G G	55	1	25.45	1	1	1	1	1
1206	A G	79	1	25.17	1	2	1	1	1
1207	G G	70	1	24.19	1	2	1	2	1
1208	G G	78	2	25.36	1	1	1	1	1
1209	G G	79	1	25.45	2	2	2	2	1
1210	G G	74	2	24.27	1	1	2	2	1
1211	A G	48	1	17.93	2	1	2	1	1
1212	A A	67	2	25.42	2	1	1	1	1
1213	G G	60	2	25.26	1	2	1	1	1
1214	A G	87	1	25.43	1	1	1	1	1
1215	A G	62	1	23.44	2	1	2	1	1
1216	G G	66	1	25.43	1	1	1	1	1
1217	A A	48	2	20.03	1	2	1	2	1
1218	G G	64	2	25.38	1	1	1	2	1
1219	A G	69	2	24.97	2	1	1	1	1
1220	A G	62	2	25.19	1	1	1	2	1
1221	G G	70	1	25.42	2	2	1	1	1
1222	A G	78	1	22.5	2	1	2	1	1
1223	G G	50	1	25.45	1	1	1	1	1
1224	A G	62	2	25.45	2	1	1	1	2
1225	G G	46	2	25.45	1	1	1	2	1
1226	G G	62	2	23.75	1	1	1	1	1
1227	G G	54	1	17.64	1	1	1	1	1
1228	A G	52	1	19.43	2	1	1	1	2
1229	A G	72	1	23.86	1	1	1	1	2
1230	A G	58	2	20.47	1	2	1	1	1
1231	A G	68	2	24.7	1	1	1	1	1
1232	A G	62	2	25.24	2	1	1	2	1
1233	G G	52	1	25.42	2	1	2	2	1
1234	A G	79	1	25.15	1	2	1	1	1
1235	G G	74	1	23.59	2	2	2	2	1
1236	A A	58	2	25.37	1	2	1	2	1
1237	G G	48	1	25.36	2	2	1	1	1
1238	G G	52	2	23.05	1	2	1	2	1
1239	G G	63	1	17.57	1	1	1	2	1
1240	G G	79	2	25.46	1	1	1	1	1
1241	A G	67	2	23.71	1	1	1	1	1
1242	A G	54	1	24.2	2	1	1	1	1
1243	G G	55	2	23.7	1	1	2	1	1
1244	A G	65	2	20.83	2	1	2	1	1
1245	A G	52	2	23.73	1	1	1	1	2
1246	A G	87	1	25.12	1	1	1	1	2
1247	A G	50	2	23.82	1	1	1	1	1
1248	G G	67	1	25.24	1	2	2	1	1
1249	G G	60	1	23.72	2	2	2	1	1
1250	A G	62	2	25.41	1	1	1	2	1
1251	A G	79	2	25.43	1	1	1	1	1
1252	A G	48	1	25.18	1	1	1	1	2
1253	G G	80	2	24.41	1	1	1	1	1
1254	G G	55	1	23.75	1	1	2	1	1
1255	A G	62	1	23.49	1	2	1	1	1
1256	A G	56	1	25.44	1	1	1	1	1
1257	A G	62	1	27.93	1	1	1	1	2
1258	A G	72	2	28.74	2	1	2	1	2
1259	A G	64	2	23.73	1	1	1	1	1
1260	G G	73	2	25.4	2	1	1	2	1
1261	G G	72	2	25.44	2	2	1	1	1
1262	A G	46	1	25.12	1	1	1	1	2
1263	G G	88	1	25.32	2	1	1	2	1
1264	G G	48	1	25.44	1	1	1	1	1
1265	G G	61	1	23.1	1	1	2	1	1
1266	A G	55	1	23.34	1	1	2	1	1
1267	A G	46	1	25.36	1	1	1	2	1
1268	G G	63	1	25.44	2	1	1	1	1
1269	G G	75	2	24.88	1	1	2	1	1
1270	G G	58	2	24.88	1	1	1	1	1
1271	A G	52	1	24.53	1	2	1	1	2
1272	G G	59	1	25.2	1	1	1	1	1
1273	A A	48	1	25.17	1	2	2	1	1
1274	G G	78	1	25.2	1	2	1	1	1
1275	G G	68	1	24.59	1	1	1	1	1
1276	G G	46	2	25.13	2	1	2	1	1
1277	A A	57	2	25.18	2	1	1	1	2
1278	G G	76	1	24.2	1	1	2	1	1
1279	G G	64	1	24.64	1	1	2	1	1
1280	A A	70	1	23.07	2	1	1	1	2
1281	G G	63	2	19.39	1	2	2	1	1
1282	A G	66	2	25.06	1	1	1	1	2
1283	A G	79	2	25.03	2	1	2	1	1
1284	A G	78	1	25.41	2	1	1	1	1
1285	G G	54	2	25.43	1	1	1	1	1
1286	G G	56	2	23.11	1	1	1	2	1
1287	G G	48	2	25.39	1	1	1	1	1
1288	A A	66	2	23.24	1	1	2	2	2
1289	G G	69	1	23.97	1	1	2	1	1
1290	G G	53	1	23.71	1	1	2	2	1
1291	A G	62	2	24.49	1	1	2	1	1
1292	G G	55	2	23.72	1	2	1	2	1
1293	A G	66	1	25.46	2	1	1	1	1
1294	A G	67	1	25.44	1	1	1	2	1
1295	A G	46	2	22	1	1	1	1	2
1296	G G	48	1	25.45	1	1	1	2	1
1297	G G	62	1	25.45	1	1	1	1	1
1298	G G	80	2	25.17	1	1	1	1	1
1299	G G	50	2	21.16	1	1	1	1	1
1300	A G	55	2	25.45	1	1	1	1	1
1301	G G	63	2	25.41	2	1	1	1	1
1302	A G	55	2	19.68	1	1	1	1	1
1303	A A	61	2	25.43	1	1	2	1	1
1304	G G	71	1	25.43	2	1	1	2	1
1305	G G	61	1	25.2	2	1	1	1	1
1306	A G	72	2	25.45	1	2	1	1	1
1307	G G	55	1	25.45	1	1	1	2	1
1308	G G	60	1	25.45	1	1	1	1	1
1309	A G	76	2	25.18	1	1	2	1	1
1310	A G	70	2	24.71	1	1	1	1	2
1311	G G	53	1	25.16	2	1	1	1	1
1312	A G	59	2	25.46	1	1	1	1	1
1313	G G	61	1	25.43	1	1	1	2	1
1314	G G	46	1	23.13	1	1	2	1	1
1315	A G	62	2	25.43	1	2	1	1	1
1316	G G	81	1	23.93	1	1	1	1	1
1317	A G	72	2	25.07	1	2	2	1	2
1318	A G	60	2	27.89	1	1	1	1	2

## Sheet: CAD (Replication set)
ID	rs2107595	Age	Sex (1=Male, 2=Female)	BMI	Smoking (1=No, 2=Yes)	Drinking (1=No, 2=Yes)	Hypertension (1=No, 2=Yes)	T2DM (1=No, 2=Yes)	Hyperlipidemia (1=No, 2=Yes)	Modified Gensini scores	CAD subtypes	Plasma HDAC9 (ng/mL)	HDAC9 mRNA expression (leukocytes)
1	A G	65	1	28.37	2	2	2	1	1	100.5	STEMI
2	A G	62	1	32.47	1	1	1	2	1	63	UAP
3	A G	84	1	26.08	2	2	1	1	1	18	SAP
4	G G	51	2	28.5	2	1	2	2	1	66	NSTEMI
5	A A	79	2	25.87	2	1	2	1	2	120	STEMI
6	A G	63	1	29.05	1	1	1	2	2	95	UAP
7	G G	57	2	19.29	1	1	2	1	1	6	UAP
8	G G	64	2	25.5	1	1	1	1	2	108	UAP
9	G G	73	1	24.94	2	1	1	1	1	20	UAP
10	A G	56	1	23.88	1	1	2	2	1	115	NSTEMI
11	A G	53	2	34.85	2	2	1	2	1	18	SAP
12	A G	69	2	19.58	1	1	1	1	1	21	SAP
13	G G	58	1	22.86	1	1	2	2	2	41	NSTEMI
14	G G	61	2	23.04	1	1	1	2	1	18	UAP
15	A A	68	1	25.2	1	2	1	1	1	48	NSTEMI
16	G G	68	1	24.42	1	1	2	1	2	77	UAP
17	A G	66	2	26.44	1	2	2	1	1	71	NSTEMI
18	G G	55	1	31.22	1	1	2	1	1	48	STEMI
19	A G	55	2	23.01	2	1	2	2	1	11	SAP
20	A G	79	1	26.05	1	1	2	2	2	79.5	STEMI
21	G G	56	2	23.03	1	1	1	1	2	113	NSTEMI	43.17	0.68
22	A G	56	1	27.04	2	2	1	2	2	42	UAP
23	A G	82	2	21.71	1	2	2	1	1	44	NSTEMI
24	A G	56	1	31.66	1	1	1	1	1	16.5	SAP
25	A G	75	2	23.41	2	2	2	1	1	18	SAP
26	G G	78	1	23.36	1	1	1	1	1	87	SAP
27	A G	54	2	25.85	1	1	2	1	2	132	STEMI
28	G G	67	1	32.44	1	1	2	1	1	23	SAP
29	A G	53	2	21.95	1	1	2	2	1	35	STEMI
30	G G	54	2	29.57	1	1	1	1	2	12	SAP
31	A G	55	1	22.64	1	2	2	2	2	129	NSTEMI
32	A G	53	2	27.39	1	1	2	1	2	71	STEMI
33	A G	60	1	22.36	1	1	2	1	1	20	UAP
34	A G	74	1	25.13	2	2	2	1	1	19.5	SAP
35	G G	57	1	25.44	1	1	2	1	1	56	NSTEMI
36	G G	62	2	19.05	1	1	1	2	1	111	NSTEMI
37	A G	77	1	27.1	1	2	1	1	1	60	UAP
38	A G	52	2	27.04	1	1	1	1	1	9	SAP
39	A G	60	2	31.66	2	1	1	1	1	18	SAP
40	G G	51	1	21.68	1	1	1	1	1	67.5	NSTEMI
41	G G	53	1	22.36	1	1	2	2	2	112.5	NSTEMI
42	G G	62	2	24.66	1	1	1	2	1	20	SAP
43	A G	63	2	20.68	1	1	2	2	1	95	NSTEMI
44	G G	58	1	20.76	1	2	1	2	1	100.5	UAP
45	A G	65	1	24.06	1	1	2	1	1	16.5	UAP
46	A G	67	1	23.71	1	2	2	1	1	17	UAP
47	A G	61	2	21.7	1	2	2	1	1	13.5	UAP
48	A G	59	1	30.39	2	1	2	2	1	30	SAP
49	A A	58	1	19.08	2	2	1	1	1	20	UAP
50	A A	65	1	34.07	1	1	2	1	1	30	UAP
51	G G	72	1	18.1	1	1	1	1	1	30	SAP
52	A G	57	1	29.96	1	1	2	1	1	41	UAP
53	G G	64	2	22.02	1	1	2	1	1	70.5	SAP
54	A G	53	2	20.29	1	1	2	1	2	71	NSTEMI
55	A G	77	1	23.31	2	2	2	1	1	88.5	STEMI
56	A G	62	1	23.42	1	1	2	1	1	15	UAP
57	G G	60	1	22.4	1	1	2	1	1	20	UAP
58	G G	61	2	24.99	2	1	2	1	1	39	STEMI
59	G G	56	2	31.92	1	1	2	1	1	63	NSTEMI
60	A G	55	1	22.8	1	1	1	1	2	10	UAP
61	A G	69	1	29.23	2	2	2	1	2	51	STEMI
62	A G	63	2	34.84	1	2	1	1	1	130.5	NSTEMI
63	G G	80	2	26.85	1	1	2	1	1	149	NSTEMI
64	A G	82	2	24.87	1	1	1	2	2	79.5	NSTEMI
65	A G	58	2	22.24	2	2	1	1	1	42	NSTEMI
66	A A	65	2	34.42	1	1	1	2	2	129	STEMI
67	A G	55	2	22.46	1	1	1	2	1	13.5	UAP
68	A A	55	2	23.86	1	1	2	2	1	10.5	UAP
69	G G	72	1	24.26	1	1	2	2	1	140	NSTEMI
70	A G	54	1	19.29	1	2	2	2	2	109.5	NSTEMI
71	A G	64	2	25.65	1	1	1	1	1	89	NSTEMI
72	A A	56	2	29.21	2	1	1	2	2	78	NSTEMI
73	G G	74	1	31.02	2	2	1	1	1	85.5	NSTEMI
74	G G	62	1	24.46	1	1	1	1	1	20	UAP
75	G G	52	2	33.23	1	1	2	1	1	9	UAP
76	A G	74	2	22.36	1	1	1	2	1	12	UAP
77	G G	56	1	22.89	1	1	1	1	1	19.5	UAP
78	A A	55	2	21.71	1	1	2	2	1	61.5	STEMI
79	G G	53	1	25.04	1	1	2	2	1	24	UAP
80	A A	67	2	28.1	2	1	2	2	1	18	UAP
81	G G	72	1	22.18	2	1	2	1	1	60	NSTEMI
82	A G	89	2	25.91	2	2	1	2	1	88.5	STEMI
83	G G	58	2	27.5	1	2	1	1	2	10	SAP
84	A G	73	1	23.98	1	1	2	1	1	18	SAP
85	G G	57	2	27.91	1	2	1	1	1	12	UAP
86	A A	53	2	18.1	1	2	1	2	2	69	STEMI
87	G G	62	2	24.01	2	1	2	2	1	98	UAP
88	G G	56	1	26.97	2	1	2	2	1	16.5	UAP
89	G G	58	1	18.39	1	2	2	1	1	12	UAP
90	G G	53	1	20.48	2	1	2	1	1	21	SAP
91	A G	55	2	25.63	2	2	1	2	1	48	NSTEMI	39.81	0.95
92	G G	79	2	23.5	2	1	1	1	1	45	NSTEMI
93	G G	70	2	19.67	1	1	1	2	1	114	STEMI
94	G G	52	2	20.11	2	1	1	1	1	11	UAP
95	G G	56	2	20.29	1	1	2	2	1	46.5	NSTEMI
96	G G	53	2	23.86	1	1	2	1	2	8	SAP
97	A G	85	2	23.48	2	1	2	2	1	90	NSTEMI
98	G G	61	2	24.54	1	2	1	1	2	146	STEMI
99	A G	53	1	25.04	1	1	2	1	1	19.5	UAP
100	A G	53	2	34.54	1	2	2	2	2	102	NSTEMI	56.12	1.09
101	A G	56	1	22.86	2	1	2	2	2	19.5	SAP	51.78	1.83
102	G G	55	1	20.76	1	2	2	2	2	16.5	SAP
103	G G	60	1	22.07	1	1	1	2	1	18	UAP
104	G G	56	2	30.45	1	1	1	1	1	18	UAP
105	G G	57	1	32.66	1	1	1	1	2	11	SAP	53.99	1.75
106	G G	79	2	31.69	2	1	2	1	1	17	SAP	54.6	1.14
107	G G	53	1	22.66	1	1	1	2	1	30	SAP
108	A G	57	1	22.02	1	2	2	1	1	15	UAP
109	A A	57	2	34.89	2	1	2	1	1	89	NSTEMI	55.78	1.24
110	A G	74	1	21.71	1	1	1	1	2	116	UAP
111	G G	72	2	23.79	1	2	2	1	2	23	SAP
112	G G	66	1	26.07	1	1	1	1	1	84	STEMI
113	A G	72	1	26.45	1	2	1	2	1	33	UAP
114	G G	67	2	31.14	2	1	2	1	1	22.5	UAP
115	A G	77	1	23.86	2	1	1	1	1	30	UAP
116	A G	60	2	20.68	2	2	1	1	1	11	SAP
117	A G	69	2	23.27	1	2	2	1	1	18	UAP
118	G G	74	2	29.54	1	1	1	1	1	14	SAP
119	G G	60	1	29.58	1	2	2	1	1	51	SAP
120	A G	80	1	27.33	2	1	1	2	1	90	NSTEMI
121	G G	61	2	23.45	1	2	1	1	1	7.5	UAP
122	G G	62	1	30.4	1	2	2	1	1	27	SAP
123	A A	87	2	25.65	2	2	2	1	1	119	NSTEMI	64.45	1.3
124	G G	53	2	20.11	1	2	1	1	1	71	NSTEMI
125	A G	77	1	32.32	1	1	2	2	1	95	STEMI
126	G G	69	1	20.68	2	1	1	1	2	16.5	SAP
127	G G	57	2	26.65	2	2	2	1	1	4.5	SAP
128	G G	63	2	20.23	2	1	1	1	1	80	STEMI
129	G G	56	1	28.57	1	2	1	1	2	36	NSTEMI
130	G G	56	2	21.48	1	1	1	1	2	81	NSTEMI
131	A G	48	2	18.91	1	1	2	2	1	11	SAP
132	A A	61	2	23.21	2	1	2	1	1	39	UAP
133	G G	51	1	34.2	1	2	2	1	1	17	SAP
134	A A	60	1	25.36	2	1	2	1	1	18	UAP
135	A G	52	1	24.66	1	1	1	2	1	78	NSTEMI
136	A G	45	1	28.79	2	1	2	1	2	35	UAP
137	G G	55	1	27.41	1	1	1	1	2	103.5	NSTEMI
138	A G	64	2	23.57	2	1	1	1	1	59	UAP
139	A G	61	1	23.66	2	1	1	1	1	31	UAP
140	G G	64	1	23.73	1	1	2	1	1	17	UAP
141	G G	67	2	28.86	2	2	1	1	1	24	UAP
142	A G	74	2	23.45	1	1	1	2	1	130.5	STEMI
143	A G	58	1	21.86	2	2	2	1	2	13.5	UAP
144	G G	56	2	23.57	2	2	2	1	2	15	SAP
145	G G	57	2	24.06	1	1	1	1	2	19	UAP
146	G G	78	2	19.71	1	1	1	2	1	87	STEMI
147	A A	77	2	21.28	2	2	1	2	2	80	STEMI
148	A G	59	1	19.09	2	2	1	2	1	47	STEMI
149	A G	62	1	21.37	1	1	2	1	1	29.5	NSTEMI
150	G G	54	1	33.21	2	1	2	1	2	96	STEMI
151	A G	66	1	20.69	2	1	1	2	1	85.5	NSTEMI
152	A A	81	2	28.5	2	2	2	1	1	111	STEMI	68.17	2.06
153	G G	55	1	25.85	2	2	1	1	1	118.5	NSTEMI
154	A G	60	1	23.03	1	1	1	1	1	10.5	UAP	69.03	0.97
155	G G	57	2	25.87	1	2	2	1	1	85.5	NSTEMI
156	G G	58	2	29.68	1	2	1	2	1	153	STEMI	53.75	0.86
157	G G	63	1	18.45	1	1	1	2	1	58.5	STEMI	50.64	1.3
158	A G	55	1	28	1	2	1	1	2	20	UAP
159	G G	57	1	18.52	2	2	1	1	1	24	UAP	67.05	1.14
160	A G	68	2	24.66	1	1	2	1	1	73	NSTEMI
161	A G	53	1	19.04	1	1	2	1	2	102	NSTEMI
162	G G	55	2	21.66	1	1	2	2	1	26	SAP
163	G G	60	2	26.65	1	1	2	2	1	30	NSTEMI
164	G G	59	2	24.46	2	2	2	2	1	24	UAP
165	A G	81	1	23.72	2	2	2	2	2	126	STEMI	60.02	1.33
166	A A	59	1	27.24	2	1	2	2	1	37.5	NSTEMI
167	G G	71	2	25.3	2	2	1	2	1	115.5	STEMI
168	G G	56	1	23.9	2	1	1	2	1	25.5	SAP
169	A G	74	2	23.26	2	1	1	1	2	20	UAP
170	G G	84	1	24.67	2	2	1	2	1	12	UAP
171	G G	51	1	27.94	1	1	1	2	1	48	NSTEMI
172	G G	45	1	21.44	1	1	2	1	1	29	NSTEMI
173	A G	71	2	28.92	1	1	2	1	2	63	NSTEMI
174	A G	82	2	21.06	2	1	1	1	2	38	NSTEMI
175	G G	56	1	33.25	2	1	2	1	1	22.5	UAP
176	A G	64	2	29.83	1	1	1	2	2	136	UAP
177	G G	64	2	21.6	1	1	2	1	2	74	NSTEMI
178	G G	61	2	27.41	1	2	2	1	2	29	UAP
179	G G	88	1	23.27	2	1	2	2	1	20	SAP
180	G G	63	1	18.52	1	2	2	1	1	17.5	SAP
181	A G	83	2	33.72	1	2	1	1	1	13	UAP
182	A A	60	1	21.18	2	1	2	1	1	6	UAP
183	A G	55	1	23.42	1	1	2	2	2	67.5	NSTEMI
184	A G	42	1	24.05	2	2	2	1	2	36	UAP
185	G G	66	2	23.98	1	2	1	1	1	24	SAP
186	A G	69	1	23.42	1	2	1	1	2	24	UAP
187	A G	53	2	23.45	1	1	2	1	1	117	UAP
188	G G	61	1	23.48	1	1	1	1	1	30	SAP
189	G G	58	2	24.66	1	2	2	1	1	30	SAP	57.07	1.29
190	G G	61	2	26.3	1	1	1	1	1	20	SAP
191	G G	59	2	28.2	1	2	2	1	1	36	SAP	51.19	1.24
192	A G	59	1	24.55	2	1	2	2	1	30	NSTEMI
193	G G	78	1	23.39	1	2	2	1	2	71	NSTEMI	60.18	0.86
194	A G	60	1	30.92	2	1	1	1	1	82	NSTEMI
195	A G	56	2	26.78	2	2	2	1	1	20	UAP	50.29	1.45
196	A G	80	1	25.86	1	1	1	2	2	132	SAP
197	G G	61	1	26.79	1	1	2	2	1	61.5	NSTEMI
198	A A	57	2	24.37	2	1	1	2	2	155	STEMI
199	A G	68	1	28.04	1	1	2	1	1	37.5	NSTEMI
200	G G	68	2	26.65	1	1	1	1	1	90	UAP
201	A A	68	1	21.68	1	2	2	1	2	105	NSTEMI
202	A G	70	2	20.93	1	1	2	1	2	9	UAP
203	G G	65	1	23.32	1	2	1	1	1	30	STEMI
204	A G	84	1	24.52	1	1	1	1	1	12	SAP
205	A G	51	1	34.68	2	1	1	1	2	19.5	SAP
206	A G	57	1	21.87	1	1	2	2	1	26	SAP
207	A A	63	2	23.74	1	1	2	2	1	105	STEMI
208	A G	58	2	23.95	1	1	2	1	2	83	NSTEMI
209	G G	58	2	20.76	2	1	2	2	1	7.5	SAP
210	A G	62	2	29.34	1	1	2	1	1	143	STEMI
211	A G	77	1	24.12	1	2	2	1	1	135	NSTEMI
212	A A	57	2	18.52	1	1	2	1	1	73.5	NSTEMI
213	A G	53	1	30.87	1	2	2	1	1	78	NSTEMI
214	G G	53	1	28.53	1	2	2	2	1	30	STEMI
215	G G	54	1	29.03	2	2	1	2	2	30	SAP	45.81	1.07
216	A G	66	1	18.49	1	2	2	1	2	9	SAP	56.21	1.81
217	A G	68	1	30.94	1	1	1	2	1	20	UAP
218	A G	75	1	20.63	1	1	2	2	2	30	UAP
219	A A	59	1	28.04	1	1	2	2	2	105	SAP
220	A G	57	2	34.37	1	2	2	1	2	112	NSTEMI
221	A G	74	2	29.52	1	1	1	2	2	121	NSTEMI
222	A G	75	1	20.8	2	2	2	2	2	46.5	NSTEMI
223	A G	63	1	24.04	1	1	2	1	1	10.5	SAP	63.07	0.88
224	G G	74	1	24.81	1	2	2	1	1	15	SAP
225	A G	87	2	25.32	2	1	2	1	2	34.5	STEMI
226	A G	60	2	23.03	1	1	2	1	2	12	UAP
227	G G	63	1	22.07	1	1	2	1	1	38	SAP
228	A G	55	2	32.05	1	1	1	2	2	111	NSTEMI
229	A G	64	2	29.43	1	1	1	2	2	92	UAP
230	G G	75	1	18.1	2	1	1	1	1	21	SAP
231	A A	53	2	24.21	2	2	2	1	2	69	NSTEMI
232	G G	52	1	21.71	1	1	1	1	1	36.5	SAP
233	A G	60	1	29.81	1	1	2	2	2	87	UAP
234	A G	60	1	18.22	1	1	1	1	2	30	UAP
235	G G	67	2	24.04	2	2	2	1	1	27	UAP
236	A G	65	1	25.77	1	2	1	1	1	11	UAP
237	A G	64	2	34.56	1	1	2	2	1	48	UAP
238	A A	53	2	18.22	2	2	2	1	2	48	SAP
239	A G	62	2	30	1	1	2	2	2	129	NSTEMI
240	G G	60	2	20.69	1	1	2	1	1	81	NSTEMI
241	G G	55	1	26.78	1	1	2	1	1	53	STEMI
242	G G	74	2	23.03	2	2	1	2	1	19.5	SAP
243	G G	61	2	29.05	1	1	2	2	1	24	SAP
244	G G	64	1	25.27	1	1	2	2	1	60	NSTEMI
245	A G	84	1	25.85	2	1	1	1	2	71	STEMI
246	G G	68	1	25.87	1	2	2	1	1	21	SAP
247	G G	75	2	27.04	1	1	1	2	1	62	STEMI
248	A G	57	1	20.08	1	2	1	1	1	48	NSTEMI
249	G G	67	1	22.02	1	1	2	1	1	96	UAP
250	A A	41	1	31.22	1	1	2	2	1	43.5	NSTEMI
251	A A	83	2	28.24	2	2	1	2	1	60	NSTEMI
252	A G	54	1	27.33	1	1	1	1	2	6	UAP	59.93	1.12
253	A G	74	2	24.25	1	1	2	2	2	79.5	SAP
254	G G	54	2	19.08	1	1	1	1	2	24	SAP
255	A G	67	2	29.73	2	1	2	2	1	30	STEMI
256	G G	82	2	18.01	1	1	2	1	2	99	SAP
257	A G	59	2	28.21	1	1	2	1	1	20	SAP
258	A G	53	1	28.1	1	1	2	1	1	17	SAP
259	G G	51	1	25.36	2	1	2	1	1	125	NSTEMI
260	G G	76	1	30	2	1	2	2	2	56	SAP
261	G G	55	2	23.31	1	1	2	2	1	66	SAP
262	A G	59	2	30.91	1	1	2	1	1	120	UAP
263	G G	55	1	22.06	1	1	2	1	1	33	SAP
264	A G	71	1	29.23	1	1	2	1	1	33	STEMI
265	G G	59	2	27.58	2	1	2	1	1	30	SAP	49.2	0.55
266	G G	88	2	28.08	1	1	1	1	1	91.5	UAP
267	A A	76	2	24.26	1	1	2	1	1	30	SAP	44.05	1.11
268	G G	72	1	23.42	2	1	2	1	1	30	UAP
269	A G	57	1	23.31	2	2	1	1	1	85.5	STEMI
270	G G	74	1	24.92	2	1	1	1	1	63	STEMI
271	A A	61	1	23.84	1	2	2	1	1	17	UAP
272	A A	69	2	34.4	1	2	2	1	2	24	UAP
273	A G	51	2	19.71	1	2	1	2	1	35	STEMI
274	A G	73	2	20.88	1	1	2	1	2	19.5	SAP
275	A G	56	2	20.65	1	2	2	1	1	18	UAP
276	A G	54	2	26.65	2	1	2	1	1	97.5	UAP
277	A G	59	2	29.05	2	1	2	1	1	30	UAP
278	A G	55	2	20.68	1	2	1	1	2	24	UAP
279	A A	68	2	20.68	1	1	2	1	2	18	SAP	66.73	1.14
280	G G	78	2	24.71	2	1	1	1	1	138	NSTEMI
281	G G	56	1	19.82	2	2	2	1	1	132	NSTEMI
282	G G	79	2	21.23	1	1	2	1	1	20	UAP
283	G G	60	2	23.27	2	2	1	1	1	35	NSTEMI
284	A A	54	2	23.42	1	1	2	2	2	31	UAP
285	A G	55	2	24.39	1	2	2	2	1	86	SAP
286	A A	71	2	28.13	2	1	1	2	1	117	NSTEMI
287	A G	70	2	33.41	1	2	1	1	2	30	UAP
288	A G	65	2	18.97	1	1	2	1	1	45	NSTEMI
289	A G	63	1	20.08	2	1	2	1	2	22.5	UAP
290	A A	74	2	26.99	2	2	2	1	1	68	NSTEMI
291	A G	67	1	22.29	1	1	2	2	2	30	STEMI
292	A A	56	2	21.54	1	1	2	2	1	18	SAP
293	A A	56	2	22.29	1	1	2	1	1	75	NSTEMI
294	G G	51	2	18.63	1	2	1	1	2	36	NSTEMI
295	G G	66	1	31.8	1	2	2	1	2	17	SAP
296	A A	54	1	28.44	1	1	1	2	1	63	NSTEMI
297	A G	53	2	30.71	2	2	1	1	1	57	NSTEMI
298	G G	52	2	21.32	2	2	1	1	2	35	NSTEMI
299	A G	55	2	30.03	2	2	2	2	1	30	SAP
300	G G	55	1	24.06	2	1	2	1	1	129	NSTEMI
301	A G	61	2	20.68	1	2	1	1	1	30	SAP
302	A G	76	1	20.46	1	2	1	2	2	100.5	NSTEMI
303	A A	58	1	25.29	2	1	1	1	1	101	NSTEMI
304	A A	73	1	21.4	1	1	2	1	1	20	UAP
305	G G	63	1	23.61	2	1	2	2	1	132	NSTEMI
306	A G	66	2	24.44	1	2	2	1	1	15	UAP
307	A G	66	2	21.71	1	2	2	1	1	44	UAP
308	A A	69	2	20.76	1	1	1	1	2	22	UAP
309	G G	56	1	28.26	1	2	2	1	1	22.5	SAP
310	G G	84	1	28.18	1	1	1	1	1	11	SAP
311	G G	63	1	27.92	1	1	2	1	1	18	UAP
312	G G	50	1	18.1	2	1	2	1	1	21	SAP
313	A G	68	1	25.27	2	2	2	1	1	31	STEMI
314	A G	54	1	29.81	1	1	1	1	1	30	SAP
315	G G	77	2	27.17	1	1	2	1	1	23	UAP
316	A G	55	2	24.84	2	1	2	1	1	21	SAP	49.36	1.48
317	A G	75	2	30.34	1	1	1	1	1	18	UAP
318	A G	41	2	20.34	1	1	2	1	1	137	NSTEMI
319	A G	88	2	26.05	2	2	2	2	1	21	SAP
320	G G	61	1	22.89	1	1	2	2	1	111	STEMI
321	G G	54	1	19.16	2	1	2	1	2	19.5	UAP
322	A G	53	1	23.66	1	2	1	2	1	94.5	STEMI
323	G G	67	1	21.18	2	2	2	1	1	96	UAP
324	A G	72	2	23.38	1	2	2	2	1	93	NSTEMI
325	G G	57	1	18.27	1	1	2	1	1	143	NSTEMI
326	A A	68	1	22.29	2	2	1	1	1	98	STEMI
327	G G	59	2	34.71	2	1	1	1	2	66	STEMI
328	A G	54	1	26.25	2	2	2	2	1	77	NSTEMI
329	A G	69	2	23.03	2	2	2	1	2	98	NSTEMI
330	G G	61	2	21.68	2	1	1	1	2	18	SAP
331	A A	61	1	23.98	1	2	2	1	1	23	UAP
332	A G	59	2	29.25	1	2	1	1	1	60	STEMI
333	A G	49	1	19.05	1	1	1	2	1	49.5	SAP
334	G G	57	1	22.32	2	1	1	1	1	15	UAP
335	A G	83	1	34.2	1	1	1	1	2	16.5	UAP
336	A G	58	1	22.02	1	1	1	2	1	15	UAP
337	G G	53	2	30.04	1	1	2	2	2	96	UAP
338	A G	54	2	29.81	1	1	2	1	1	115.5	NSTEMI
339	A G	55	1	25.06	1	1	2	1	1	21	SAP
340	G G	60	2	20.91	2	1	1	1	1	40.5	NSTEMI
341	A G	50	1	30.31	2	1	2	1	1	47	NSTEMI
342	A G	48	1	24.36	2	2	1	2	2	131	NSTEMI	61.17	1.06
343	A G	78	2	23.39	2	1	2	1	2	111	STEMI
344	G G	58	1	30.34	1	1	2	1	1	136.5	NSTEMI
345	A G	54	1	32.15	1	1	1	2	1	48	NSTEMI
346	A A	67	2	22	2	1	1	2	1	10.5	UAP	57.47	0.52
347	G G	59	1	24.26	1	1	1	1	1	87	NSTEMI
348	A G	65	2	25.55	1	1	1	1	1	86	NSTEMI
349	G G	59	1	18.1	1	2	1	1	1	21	UAP
350	A A	79	1	22.27	2	1	1	1	2	31	UAP
351	A G	49	1	28.44	1	1	2	1	1	33	UAP
352	A A	75	2	22.07	1	1	1	1	2	14	UAP
353	A G	77	2	20.68	1	1	1	1	1	37.5	STEMI	52.45	1.94
354	G G	54	2	25.3	1	1	2	1	1	78	NSTEMI
355	A G	56	1	22.89	2	2	1	1	1	77	NSTEMI
356	A G	65	1	27.15	2	1	2	1	2	110	NSTEMI
357	A G	68	1	26.45	1	2	1	2	1	21	UAP
358	G G	59	2	29.03	2	2	2	1	2	18	UAP
359	G G	67	2	23.72	1	1	1	1	1	19.5	UAP
360	G G	59	1	31.8	1	1	2	2	2	19.5	UAP
361	A G	60	2	18.63	1	1	2	1	1	108	SAP
362	A G	83	2	28.04	1	1	1	2	1	12	SAP	46.03	0.52
363	G G	75	1	26.36	1	1	2	2	1	9	SAP
364	G G	60	1	25.45	1	1	1	1	2	141	NSTEMI	60.96	1.39
365	G G	55	2	20.65	1	1	2	1	2	69	STEMI	59.87	1.2
366	A A	69	1	28.87	2	1	2	1	1	19.5	UAP	41.19	0.73
367	A G	52	2	26.08	2	1	1	1	1	20	UAP
368	A G	73	1	23.03	1	1	1	1	1	30	UAP
369	G G	46	2	24.52	2	2	1	2	1	18	UAP
370	A G	60	2	34.07	2	2	1	2	1	125.5	STEMI
371	G G	51	1	18.45	2	2	2	2	2	10.5	SAP
372	A G	61	2	20.46	1	1	1	1	1	15	UAP	60.95	1.22
373	A G	58	2	20.76	1	2	2	1	1	21	UAP
374	G G	87	1	26.3	1	1	2	1	1	105	STEMI	35.89	1.21
375	A G	69	1	25.85	1	1	1	1	1	70.5	NSTEMI
376	A A	53	2	23.42	1	2	2	1	2	97.5	NSTEMI
377	A G	84	1	25.44	1	1	2	1	1	124.5	SAP
378	A G	54	1	22.18	1	1	1	1	1	23	UAP
379	A G	68	2	24.15	1	1	2	1	1	18	UAP	61.03	0.99
380	A G	55	2	23.78	1	1	2	1	1	35	STEMI
381	A G	58	2	20.28	1	1	2	1	1	31	UAP
382	A G	68	1	18.63	1	2	2	1	1	5	UAP
383	A A	79	1	28.05	1	2	2	2	1	21	SAP
384	A G	63	1	25.77	1	1	2	2	1	148.5	STEMI
385	A G	66	2	19.04	2	1	2	2	1	54	UAP
386	A G	65	1	34.71	1	2	1	1	1	66	NSTEMI
387	A G	59	1	30.1	1	1	1	1	2	6	UAP
388	A G	54	1	27.91	2	2	1	2	2	21	SAP	44.2	1.42
389	G G	60	1	24.39	2	1	1	1	1	95	STEMI
390	A G	69	1	22.89	1	1	1	1	1	72	SAP
391	A G	74	1	25.06	1	1	2	1	2	20	SAP
392	A G	70	2	30.43	1	2	1	1	1	30	STEMI
393	G G	63	2	23.84	1	1	2	2	2	75	NSTEMI
394	G G	65	1	24.66	2	1	2	1	1	18	SAP
395	G G	60	1	29.97	2	1	2	1	2	21	UAP
396	G G	57	2	28.71	1	2	2	1	1	85.5	NSTEMI
397	G G	54	2	23.66	1	2	1	1	1	17	SAP
398	A G	63	1	24.49	1	2	1	2	2	48	SAP
399	A G	61	1	25.06	2	1	1	1	1	101	UAP
400	G G	73	2	31.4	1	1	2	1	1	19.5	UAP
401	A G	55	1	24.06	2	1	1	1	1	30	STEMI
402	A G	59	1	34.81	2	1	1	1	1	18	UAP	45.62	1.39
403	A G	74	1	30.99	1	1	1	1	2	19.5	SAP
404	G G	65	1	20.76	2	1	1	1	1	51	STEMI
405	G G	71	1	33.46	1	2	1	1	1	8	UAP
406	G G	66	2	22.24	2	1	1	1	1	6	SAP
407	G G	72	1	25.65	1	1	2	1	1	19.5	UAP	42.36	1.26
408	G G	60	2	30.53	1	1	1	1	2	17	SAP	45.07	1.3
409	G G	53	1	25.77	2	1	2	1	2	23	SAP	72.04	0.63
410	A G	55	2	20.93	2	1	2	1	2	33	SAP
411	G G	55	2	28.04	1	1	2	1	1	18	SAP
412	A G	80	2	21.89	2	2	2	1	1	75	NSTEMI
413	A G	61	2	23.69	2	2	1	2	2	108	SAP
414	G G	55	1	25.97	1	1	1	1	1	18	SAP
415	A G	59	1	22.86	1	1	1	2	2	108	NSTEMI
416	G G	79	1	23.92	1	1	1	2	2	115	NSTEMI
417	G G	66	2	22.02	2	1	2	1	1	39	NSTEMI
418	G G	54	2	28.83	1	1	2	2	1	45	SAP
419	A G	62	1	23.17	2	1	2	1	2	33	UAP
420	A G	73	2	24.98	1	1	2	2	1	57	STEMI
421	G G	80	1	29.2	1	1	1	1	1	24	SAP
422	G G	66	2	25.3	2	2	1	1	1	140	NSTEMI
423	A G	60	1	27.65	1	1	1	1	1	44	UAP
424	A A	55	2	27.24	2	1	1	1	1	21	SAP
425	G G	74	1	20.65	1	1	1	2	1	90	UAP
426	G G	67	1	34.31	1	1	1	1	1	8	UAP	62	1.56
427	G G	54	2	20.68	1	1	2	1	1	69	STEMI	41.21	0.75
428	G G	69	1	21.29	1	1	1	1	1	15	UAP	42.54	1.74
429	A A	63	2	23.92	2	1	2	1	2	24	SAP
430	A G	70	2	22.47	2	1	1	1	1	18	SAP
431	G G	60	2	18.1	1	2	1	2	1	13.5	UAP
432	G G	67	1	23.55	2	2	2	1	2	10.5	SAP
433	G G	60	2	27.79	2	1	1	1	1	21	SAP
434	A G	41	1	29.81	2	1	1	2	2	87	NSTEMI
435	A G	52	2	19.04	2	1	2	2	2	93	NSTEMI
436	A G	63	2	32.02	1	1	1	2	1	145	NSTEMI
437	G G	55	1	18.91	1	1	1	1	1	30	SAP
438	A G	83	2	34	1	2	1	1	2	19.5	SAP
439	G G	63	1	24.36	2	1	1	1	1	92	UAP
440	A G	57	2	25.13	1	2	2	1	1	42	UAP
441	A G	58	2	27.84	1	2	2	1	2	20	UAP
442	A A	80	2	34.37	2	2	2	2	1	75	STEMI
443	A G	58	1	34.21	2	1	2	2	2	26	NSTEMI
444	G G	55	1	22.75	2	2	2	1	1	13.5	UAP
445	A G	62	2	20.29	1	1	1	2	2	45	UAP
446	G G	56	2	23.11	2	1	1	1	1	20	UAP
447	G G	80	2	18.05	1	2	2	1	2	20	SAP	66.63	0.84
448	A G	57	1	24.9	1	1	1	2	2	144	STEMI
449	A G	63	2	22.13	2	1	2	1	1	127.5	STEMI
450	A A	57	1	25.91	2	1	1	2	1	30	UAP
451	A G	54	1	19.04	1	1	2	2	2	31	UAP
452	A G	63	2	21.87	2	1	1	1	1	35	STEMI
453	A G	72	1	29.1	1	2	2	1	1	123	NSTEMI
454	G G	62	1	25.76	2	2	2	1	1	63	SAP
455	A G	71	1	20.93	2	1	2	1	1	66	STEMI	60.47	1.36
456	A G	65	2	28.88	1	1	1	2	1	11	UAP
457	G G	61	1	29.28	1	1	2	1	2	9	UAP	64.11	1.26
458	G G	66	2	23.47	1	1	1	1	1	56	STEMI
459	G G	83	1	27.47	1	1	2	1	1	9	SAP
460	A A	53	1	34.18	2	2	1	1	2	122	STEMI
461	A A	65	1	22.67	2	2	2	1	1	27	UAP
462	A A	61	1	23.52	1	1	2	1	1	17	UAP	41.31	1.12
463	G G	58	2	21.29	2	1	2	1	1	23	SAP
464	A G	66	2	19.89	1	1	2	2	2	147	STEMI
465	G G	51	2	20.3	1	2	2	2	1	16.5	SAP
466	G G	69	1	21.28	2	2	2	2	1	14	SAP
467	G G	82	1	20.88	1	1	1	1	1	44	STEMI
468	A G	55	2	20.77	1	1	2	1	1	9	SAP	52.97	1.59
469	A G	66	2	21.37	1	1	1	1	1	30	NSTEMI
470	G G	51	1	27.37	2	2	2	2	2	30	SAP	41.62	1.27
471	G G	71	2	22.13	2	2	2	1	2	9	UAP
472	A G	61	2	31.03	1	2	2	2	2	105	SAP
473	G G	55	1	19.92	2	1	2	1	1	28	NSTEMI
474	A A	60	2	29.82	1	1	1	1	2	10.5	SAP	36.05	1.7
475	G G	71	1	18.89	1	1	2	1	1	66	NSTEMI
476	G G	65	1	22.36	1	1	2	1	1	69	STEMI
477	G G	59	1	24.26	1	1	2	1	1	30	STEMI
478	A G	53	2	23.44	2	1	1	1	1	18	UAP
479	G G	57	2	24.9	1	2	1	1	1	93	UAP
480	A G	58	1	21.29	1	1	2	1	1	147	STEMI	52.02	1.53
481	A G	60	1	27.37	2	1	2	1	1	19	UAP
482	A G	72	2	23.33	1	2	2	1	1	11	SAP
483	G G	63	2	20.11	1	1	2	2	1	19.5	SAP
484	G G	65	2	30.87	1	1	2	1	1	54	NSTEMI
485	G G	73	1	24.86	1	1	1	1	2	58.5	NSTEMI
486	G G	78	1	20.14	1	1	2	2	1	30	STEMI
487	A G	70	1	28	1	1	2	1	1	18	UAP
488	A G	71	2	20.88	2	1	1	2	1	58.5	NSTEMI
489	G G	69	2	27.24	1	1	2	1	1	81	NSTEMI
490	A A	74	1	21.48	1	1	1	2	1	124.5	NSTEMI
491	A G	60	1	26.65	1	1	2	1	1	48	NSTEMI
492	G G	49	1	32.47	1	2	2	1	2	44	NSTEMI
493	G G	53	2	28.48	1	2	2	1	1	30	NSTEMI
494	A G	56	1	18.43	1	1	2	2	1	20	SAP
495	G G	55	2	27.1	1	1	1	2	1	17	UAP
496	G G	56	1	23.01	1	2	2	1	1	86	NSTEMI
497	A A	63	2	26.05	1	1	1	2	1	20	UAP
498	A A	79	2	18.05	1	1	2	1	2	28.5	SAP
499	A G	59	1	33.72	2	1	1	2	1	57	UAP
500	G G	48	1	21.28	2	1	1	1	1	95	UAP
501	G G	61	2	20.28	2	1	1	1	2	41	NSTEMI
502	A G	51	1	24.81	1	1	2	1	1	93	NSTEMI
503	G G	53	2	25.63	2	1	2	1	1	20	UAP
504	A G	73	1	27.68	1	2	1	1	1	40.5	NSTEMI
505	G G	74	1	32.15	1	1	1	1	2	79.5	STEMI
506	G G	59	1	30.87	1	1	1	2	1	66	STEMI
507	A G	57	2	27.05	1	1	2	1	1	65	SAP
508	A G	63	2	19.7	2	2	1	2	1	86	NSTEMI
509	A G	67	2	23.73	2	2	1	1	2	23	UAP
510	A G	58	2	24.33	2	1	1	2	1	19.5	UAP
511	A G	81	2	21.68	2	2	1	2	2	101	NSTEMI
512	A A	68	1	32.02	1	1	2	2	1	20	UAP
513	G G	59	1	24.51	1	1	2	2	1	52	NSTEMI
514	G G	57	1	19.89	1	1	1	1	2	18	SAP
515	G G	48	1	26.07	1	1	1	2	1	8	SAP
516	A G	60	1	19.89	1	1	1	1	2	154.5	STEMI
517	G G	53	2	34.78	2	1	2	2	1	21	SAP
518	G G	59	2	29.83	1	1	1	1	1	17	UAP
519	G G	53	1	27.22	1	2	2	1	1	17	UAP
520	G G	52	1	28.1	2	2	1	2	1	21	SAP	56.06	1.5
521	A G	59	1	29.79	2	1	1	1	1	53	NSTEMI
522	G G	42	2	24.7	1	2	2	1	2	20	UAP
523	A G	71	2	24.9	2	1	2	1	2	92	NSTEMI
524	A A	62	2	24.28	2	2	1	2	1	113	NSTEMI	62.66	1.54
525	A G	61	1	24.79	2	2	2	1	2	136	NSTEMI
526	G G	62	1	32.72	1	1	1	1	1	60	NSTEMI
527	G G	60	2	24.46	2	2	2	2	1	21	SAP
528	A A	55	1	23.5	2	1	1	1	1	30	STEMI
529	G G	57	2	23.39	2	1	1	1	1	24	SAP
530	A A	65	1	32.05	1	2	2	2	1	33	UAP
531	A G	71	1	24.66	2	2	1	1	1	19.5	SAP
532	G G	58	2	29.05	1	2	1	2	1	31	SAP
533	A A	55	1	22.61	2	2	2	1	1	10.5	SAP
534	G G	68	2	26.45	1	1	2	1	1	18	SAP
535	G G	59	2	20.14	2	2	1	2	1	24	SAP
536	A G	65	2	23.32	1	1	2	2	1	8	UAP
537	A G	53	1	23.48	1	2	1	1	2	20	SAP
538	A G	58	2	23.19	1	1	1	1	1	31	STEMI
539	A G	55	1	24.66	2	1	2	1	1	21	UAP
540	A G	52	2	28.44	1	1	1	1	1	18	UAP
541	G G	53	2	20.76	1	1	2	1	1	62	STEMI
542	A G	75	1	30.34	1	1	2	1	2	150	STEMI
543	G G	62	2	24.86	1	2	2	1	2	114	STEMI
544	A A	79	2	23.22	2	1	2	1	1	92	NSTEMI
545	A A	61	1	23.84	1	1	1	2	1	86	UAP
546	G G	56	1	24.79	2	1	1	1	1	56	NSTEMI
547	G G	77	2	28.97	2	2	1	1	1	30	SAP	66.85	0.61
548	A G	59	1	24.86	1	2	1	1	1	30	SAP
549	G G	61	1	29.57	1	1	1	1	1	46.5	NSTEMI	50.16	0.58
550	G G	76	2	33.86	1	1	2	1	1	23	SAP
551	A G	51	1	21.03	1	1	2	1	2	22	SAP
552	A G	72	2	34.73	2	2	2	2	1	43.5	NSTEMI	66.7	1.65
553	A G	55	2	30.31	2	2	1	1	1	11	SAP
554	A G	57	2	21.54	1	1	2	2	2	119	STEMI
555	A G	65	2	34.07	2	1	1	1	2	57	NSTEMI
556	G G	69	2	24.98	1	1	1	1	1	19.5	UAP
557	G G	59	1	34.2	1	2	2	1	1	18	SAP
558	A G	53	1	25.66	1	1	2	2	1	57	STEMI
559	G G	57	1	19.05	2	1	2	1	1	36	NSTEMI	53.86	0.58
560	A G	57	2	20.65	1	1	1	2	1	30	SAP	41.08	1.03
561	A G	62	2	21.24	1	1	1	1	2	20	SAP
562	A G	72	2	24.86	1	1	2	1	1	19.5	UAP
563	A G	59	1	20.93	2	1	2	1	1	15	UAP
564	G G	73	1	19.09	1	1	1	1	1	37	SAP
565	G G	61	1	28.07	1	1	1	1	1	111	NSTEMI
566	G G	61	1	29.91	2	2	1	1	1	18	UAP
567	G G	79	1	20.92	1	1	1	1	2	20	SAP
568	A G	65	1	22.02	1	1	1	2	2	123	NSTEMI
569	A G	86	2	26.18	1	2	2	1	2	18	SAP	50.14	1.81
570	G G	53	1	25.29	2	2	2	1	1	105	UAP	64.63	1.23
571	A G	85	2	30.25	1	1	2	2	1	11	SAP
572	A G	53	1	23.09	2	2	2	1	2	18	SAP	36.98	1.3
573	G G	51	2	25.73	1	1	2	1	2	13.5	SAP
574	A G	63	2	19.29	2	1	2	1	1	66	NSTEMI
575	G G	60	2	21.83	1	1	2	1	1	31	NSTEMI
576	A A	59	1	27.64	1	1	2	1	2	92	NSTEMI
577	G G	57	2	33.69	1	1	2	1	1	15	UAP	59	1.83
578	A G	55	2	34.68	2	1	2	2	1	97.5	NSTEMI
579	A G	58	2	20.65	1	2	1	1	2	129	STEMI	65.32	1.49
580	G G	82	2	24.57	2	2	2	1	1	19.5	UAP
581	G G	61	1	24.24	1	1	2	2	1	141	NSTEMI
582	A A	53	2	29.97	2	1	2	1	2	24	UAP
583	G G	84	1	18.26	1	1	2	1	1	21	UAP
584	A G	48	2	18.34	1	2	2	1	1	22.5	UAP
585	A G	67	1	27.91	1	1	1	2	1	22.5	UAP
586	A G	57	1	19.08	1	1	2	1	1	21	SAP
587	A G	74	2	30.79	1	1	1	1	1	100.5	NSTEMI
588	A G	55	1	25.49	1	2	2	2	1	21	SAP
589	G G	75	1	34.89	2	1	2	1	2	30	STEMI
590	A G	88	1	23.57	1	2	1	2	1	12	SAP
591	A G	52	1	18.69	1	1	1	1	1	11	UAP
592	A G	53	1	22.66	1	1	1	1	1	48	NSTEMI
593	G G	55	2	30.87	1	1	1	2	2	26	SAP
594	A G	64	1	34.81	1	2	2	2	2	44	STEMI
595	A G	63	2	21.28	1	2	2	1	2	17	UAP
596	A G	59	1	32.02	2	1	1	2	2	30.5	NSTEMI
597	G G	59	2	18.89	1	1	2	1	1	75	NSTEMI
598	A G	56	1	18.79	2	1	2	1	1	9	SAP
599	A G	60	2	22.78	2	2	2	1	1	65	STEMI
600	A G	82	2	30.78	2	2	2	1	1	24	SAP
601	G G	54	1	18.3	1	2	1	1	1	18	UAP
602	A G	55	1	20.76	2	1	2	1	1	16.5	SAP
603	A G	67	1	25.83	1	2	2	1	1	43.5	NSTEMI
604	G G	64	2	20.11	2	1	2	1	1	17	UAP
605	A G	79	2	26.81	1	1	2	1	1	66	NSTEMI	67.59	1.67
606	A G	57	1	22.24	1	1	2	2	1	46	UAP	61.26	0.97
607	A G	51	1	29.86	1	1	1	2	1	14	SAP
608	A G	79	2	29.63	2	2	1	2	2	93	NSTEMI
609	A G	89	1	22.46	2	1	2	1	1	29	SAP	60.61	0.76
610	G G	61	2	21.39	1	1	2	2	1	117	UAP
611	A G	56	2	22.13	2	1	2	2	1	48	NSTEMI
612	G G	60	1	23.45	1	1	1	1	2	45	NSTEMI
613	G G	81	2	20.48	1	2	2	2	1	22.5	UAP
614	A G	56	2	27.94	1	2	2	2	1	74	NSTEMI
615	G G	57	1	27.84	1	1	1	1	1	11	SAP	50.69	1.13
616	A G	56	1	23.7	1	2	1	1	1	30	NSTEMI	59.15	1.72
617	G G	41	1	20.93	1	1	1	1	2	27	SAP
618	A G	56	1	22.86	1	1	2	1	1	26	SAP
619	G G	47	1	20.69	2	2	1	1	1	101	SAP
620	A G	60	1	34.7	2	2	2	2	2	104	NSTEMI
621	A G	58	1	25.17	1	1	2	1	2	87	STEMI
622	A A	60	1	27.65	1	1	2	1	1	12	SAP	41.62	0.99
623	A G	68	2	25.32	1	1	1	1	2	96	NSTEMI
624	A G	59	2	26.65	1	1	2	1	1	6	UAP
625	A G	59	1	24.06	1	1	2	1	1	33	UAP
626	G G	72	2	31.42	1	2	1	2	1	52.5	STEMI
627	A G	80	2	20.11	1	1	2	2	1	30	SAP
628	A G	62	2	33.55	1	1	2	1	1	122	STEMI	59.13	1.4
629	G G	83	1	30.71	1	2	1	2	2	25.5	UAP
630	G G	55	1	30.25	1	1	2	2	1	102	UAP	51.27	1.61
631	A A	61	1	18.59	1	1	1	2	2	111	STEMI
632	A G	67	2	22.07	1	1	2	1	1	45	NSTEMI
633	G G	65	1	27.33	2	1	1	2	2	30	NSTEMI
634	A G	79	1	21.48	1	1	1	1	1	24	UAP
635	G G	63	1	29.04	2	1	2	1	1	17	SAP
636	A G	57	1	20.76	1	1	2	1	2	17	SAP
637	A G	57	1	28.66	1	1	2	2	1	55	NSTEMI
638	A G	79	1	21.28	2	2	2	1	2	30	UAP
639	A A	75	2	19.29	2	1	2	2	2	36.5	NSTEMI
640	A G	67	2	34.56	1	2	2	1	2	24	UAP
641	A G	78	2	25.86	1	2	2	2	2	20	UAP
642	A G	74	1	26.21	1	1	1	2	2	21	SAP	45.08	0.82
643	A G	55	2	20.57	2	1	1	1	2	61	NSTEMI
644	A G	51	2	25.06	2	1	1	1	1	29	SAP
645	G G	64	2	30.94	2	1	2	1	1	54	SAP
646	G G	76	2	23.64	1	1	2	1	2	15	UAP
647	A G	52	1	26.65	1	1	2	2	1	65	NSTEMI
648	A G	56	2	20.93	2	1	1	1	1	77	STEMI
649	A G	82	1	21.4	1	1	1	1	2	12	SAP
650	A G	58	1	31.22	2	2	1	1	1	25.5	UAP
651	G G	70	2	30.12	1	1	2	1	1	82	STEMI
652	G G	76	1	32.9	1	2	2	1	1	7.5	UAP
653	A A	55	2	25.73	2	1	2	2	1	16.5	UAP	53.8	1.55
654	A G	55	2	18.52	1	2	2	1	1	47	NSTEMI
655	G G	81	1	18.68	1	1	2	2	2	103.5	UAP
656	G G	72	1	25.26	1	2	1	2	1	19.5	UAP	38.08	0.73
657	A G	83	2	25.45	2	1	2	1	1	10.5	SAP	66.92	0.97
658	A G	60	2	18.58	2	2	1	2	1	20	SAP
659	A G	54	2	32.75	2	1	1	1	1	36	STEMI
660	A G	55	2	24.93	2	1	2	2	1	20	SAP	71.75	1.5
661	A G	70	2	25.06	2	1	2	1	1	11	UAP
662	G G	65	2	34.2	2	2	1	2	1	14	UAP
663	G G	75	1	24.66	1	2	1	1	1	23	SAP
664	A G	76	1	31.36	1	1	2	1	1	87	STEMI
665	G G	53	1	23.98	1	2	2	2	1	80	STEMI
666	G G	41	2	19.49	2	1	2	1	1	19.5	UAP	46.63	1.81
667	A G	67	2	27.79	1	1	2	1	1	12	UAP	46.84	1.65
668	A G	62	1	22.02	1	1	2	1	1	99	NSTEMI
669	G G	55	1	23.31	1	2	1	2	2	27	SAP
670	A A	75	1	20.68	2	1	2	2	2	72	NSTEMI
671	A G	64	1	23.98	1	1	2	1	1	44	NSTEMI
672	A G	61	1	21.6	2	2	1	1	1	22.5	UAP
673	A G	75	1	29.06	2	2	2	2	1	18	SAP
674	A G	53	2	24.96	2	2	1	1	1	76.5	NSTEMI
675	G G	61	2	31.03	1	1	1	2	1	13.5	UAP
676	A G	75	2	28.5	1	1	1	1	1	9	SAP
677	G G	77	1	24.49	1	1	1	2	2	16.5	UAP	62.18	0.79
678	A G	71	1	23.98	1	2	1	2	2	31	UAP
679	A A	58	1	27.45	1	2	1	1	1	108	NSTEMI
680	G G	55	1	25.18	1	1	2	1	1	81	STEMI
681	G G	73	1	23.98	1	1	2	1	1	25.5	UAP
682	G G	57	1	21.06	1	1	2	1	2	15	SAP
683	A G	55	2	19.04	1	1	1	2	1	78	NSTEMI
684	A G	70	2	27.15	1	2	2	1	2	47	NSTEMI
685	G G	59	1	31.22	1	2	1	1	1	78	NSTEMI
686	A G	53	2	24.99	2	1	2	1	1	11	UAP
687	G G	61	1	24.98	1	1	1	2	1	19.5	UAP
688	A G	63	2	21.07	1	2	2	2	1	106.5	STEMI	50.3	1.38
689	A G	64	1	33.05	1	1	2	2	1	77	STEMI
690	A G	73	1	27.13	1	1	1	1	1	82.5	STEMI
691	A G	55	2	30.6	1	1	2	1	1	90	NSTEMI
692	G G	62	1	26.45	1	2	2	1	1	56	STEMI
693	A G	54	1	21.87	1	2	2	2	1	12	SAP
694	A G	53	2	28.47	1	1	2	1	1	9	UAP
695	A G	53	1	22	1	1	2	1	2	15	UAP
696	G G	60	1	27.47	2	2	2	1	1	124.5	STEMI
697	A G	65	1	23.84	1	1	1	1	2	140	UAP
698	A G	79	2	26.99	1	1	2	1	1	28.5	UAP
699	G G	49	1	28.48	1	1	1	1	1	14	UAP
700	G G	70	1	31.83	1	1	2	1	2	30	SAP
701	A G	59	2	22.78	1	1	1	1	1	36	UAP
702	G G	69	1	23.58	1	1	2	1	1	9	SAP
703	A G	55	2	31.22	1	2	1	1	1	18	SAP
704	G G	60	1	19.58	1	1	2	1	2	18	SAP
705	G G	87	1	25.87	1	1	2	1	1	66	SAP
706	A A	74	1	24.36	2	2	2	1	2	137	NSTEMI
707	G G	59	1	24.26	1	1	2	2	1	11	UAP
708	A G	53	2	20.68	2	2	2	1	1	15	UAP
709	A G	42	1	18.97	1	2	2	2	1	26	SAP
710	A A	52	2	30.87	2	1	1	1	2	18	UAP
711	A G	60	1	23.31	1	1	1	2	1	141	STEMI
712	A G	51	2	20.23	2	2	1	2	2	18	SAP
713	G G	56	1	22.64	1	1	1	1	1	132	UAP
714	G G	79	2	23.52	1	1	1	2	1	48	STEMI
715	A G	66	1	22.78	1	1	2	1	1	14	UAP
716	A G	61	1	25.13	1	1	1	1	1	42	STEMI	46.21	1.21
717	A G	73	1	28.25	1	1	2	1	2	12	SAP	40.32	1.21
718	G G	74	2	27.65	1	1	2	1	2	74	STEMI
719	A A	61	2	21.68	1	1	1	1	2	20	UAP
720	G G	73	1	21.82	2	1	1	2	1	105	NSTEMI	44.86	0.6
721	A G	77	2	20.28	2	1	1	2	2	90	STEMI	68.67	1.36
722	A A	55	1	22.24	1	2	2	2	1	110.5	NSTEMI
723	A G	54	1	22.33	2	1	2	1	1	20	UAP
724	A G	76	2	25.89	2	2	2	2	1	95	NSTEMI
725	A G	66	2	18.1	2	1	2	1	1	18	SAP
726	A G	57	2	27.24	2	1	1	2	1	87	NSTEMI	68.93	1.69
727	G G	67	1	26.59	1	2	2	1	2	11	SAP
728	G G	51	2	30.71	2	1	2	1	1	20	SAP
729	A G	60	2	25.73	2	2	2	1	1	21	SAP
730	G G	87	1	23.42	2	1	1	1	1	9	UAP
731	G G	51	1	22.8	2	2	1	2	1	81	NSTEMI	46.21	0.79
732	G G	64	2	23.65	1	1	2	1	1	19	UAP
733	G G	59	2	22.02	2	2	1	1	1	39	SAP
734	A G	53	1	25.45	1	1	2	2	2	129	UAP
735	G G	77	1	21.68	1	2	2	1	1	93	UAP
736	G G	53	1	25.06	2	1	2	2	1	17	SAP
737	A G	55	1	25.04	1	2	1	1	1	30	UAP
738	G G	71	1	25.6	2	2	2	2	1	10.5	UAP
739	G G	54	1	25.32	2	1	2	2	1	18	UAP
740	G G	58	2	23.1	1	1	2	1	1	18	UAP
741	A G	53	1	31.42	1	2	2	2	1	18	SAP
742	G G	51	2	34.81	1	2	1	2	1	65	SAP
743	A A	64	1	26.79	2	2	2	1	2	38	NSTEMI
744	G G	81	1	24.66	2	2	2	2	2	71	NSTEMI
745	A G	56	2	31.03	2	1	2	1	2	31	SAP
746	A A	84	2	19.04	1	2	2	1	1	27	UAP
747	G G	55	1	25.67	2	2	2	1	1	13.5	SAP
748	A G	55	2	23.92	2	1	2	1	2	110	UAP
749	G G	51	2	23.86	1	1	2	1	2	20	UAP
750	A G	60	1	20.11	2	1	2	1	1	29	SAP
751	A A	72	2	23.09	1	1	1	2	1	18	UAP
752	G G	56	2	21.29	1	1	1	1	1	87	UAP
753	A G	60	1	25.86	2	1	2	2	2	112.5	NSTEMI
754	A A	54	1	22.35	2	2	2	2	1	15	UAP
755	G G	54	1	30.82	1	2	2	2	1	8	SAP
756	A G	68	1	24.06	1	1	1	1	1	18	UAP	40.36	1.63
757	A A	57	1	19.7	2	1	2	1	2	93	NSTEMI	65.4	2.12
758	G G	57	1	18.52	1	1	1	1	1	14	UAP
759	A G	56	1	24.98	1	1	2	1	2	13.5	UAP
760	G G	63	2	25.45	1	2	2	2	1	23	SAP	42.68	1.62
761	G G	47	1	27.22	1	2	1	1	1	9	UAP
762	A A	60	2	27.64	1	2	1	1	1	122	NSTEMI
763	A A	84	1	23.86	2	1	2	1	2	85.5	STEMI	60.48	2.11
764	A G	56	1	27.16	2	2	1	1	1	39	UAP
765	G G	68	1	23.78	1	2	2	1	1	89	NSTEMI
766	G G	57	2	23.71	1	1	2	1	2	63	STEMI
767	G G	79	1	24.86	2	2	1	2	1	81	NSTEMI
768	G G	66	1	23.92	1	1	1	1	1	95	SAP
769	G G	76	2	24.46	1	2	1	1	1	18	SAP
770	G G	55	1	27.04	2	2	2	1	2	17	SAP
771	G G	56	1	24.07	2	1	1	1	1	57	NSTEMI
772	A G	62	1	22.07	2	1	2	1	1	141	NSTEMI
773	A G	68	2	32.9	2	1	1	1	1	150	NSTEMI
774	A G	62	2	24.5	1	1	1	2	2	30	UAP
775	G G	61	1	18.89	1	1	1	1	2	9	SAP
776	A A	55	2	23.66	1	1	2	1	1	21	UAP
777	G G	54	1	24.37	1	1	2	1	1	18	UAP	37.66	0.53
778	A G	76	2	25.65	2	2	1	1	1	21	SAP
779	G G	87	1	22.18	1	1	1	1	1	30	SAP
780	A G	58	2	29.45	2	1	2	1	1	83	NSTEMI
781	A A	46	1	29.65	2	1	1	1	1	94.5	STEMI
782	A G	65	1	22.27	1	1	2	1	1	67.5	NSTEMI
783	A G	59	1	30.33	1	2	1	2	1	20	SAP
784	G G	53	1	21.87	1	1	2	2	1	17	UAP
785	A A	68	1	24.99	1	1	2	2	1	33	UAP	56.42	1.03
786	G G	57	2	22.79	2	1	2	1	1	69	STEMI
787	G G	58	1	23.88	1	1	1	2	1	20	SAP
788	G G	53	1	18.63	1	1	1	1	2	36	NSTEMI	48.32	0.92
789	G G	75	2	22.75	2	1	2	1	1	16.5	SAP
790	A A	60	1	24.49	1	1	1	2	2	95	STEMI
791	G G	56	2	26.22	2	1	2	2	2	72	STEMI
792	A G	73	1	24.66	1	1	1	1	1	30	STEMI
793	A G	62	2	25.37	1	1	1	1	2	10.5	SAP	41.17	1.36
794	G G	60	1	24.98	1	1	2	1	1	87	STEMI
795	G G	75	2	25.06	1	2	1	1	2	8	UAP
796	A G	49	2	27.34	1	1	1	1	2	39	UAP
797	G G	55	1	21.6	2	1	1	1	1	96	UAP
798	A G	61	1	19.83	1	1	2	2	1	15	UAP
799	A A	53	2	23.21	1	1	1	2	1	57	NSTEMI
800	G G	44	1	19.58	1	1	2	1	1	55.5	NSTEMI
801	A G	59	1	20.57	1	1	1	2	1	14	SAP
802	A G	72	1	25.97	1	1	2	1	1	15	SAP	52.12	0.64
803	A G	55	1	34.25	2	1	1	2	1	38	STEMI
804	A G	63	2	25.06	1	1	1	1	1	11	UAP
805	G G	58	1	18.89	1	2	1	2	2	11	UAP
806	A G	77	2	18.28	2	2	1	2	1	66	NSTEMI
807	G G	57	2	24.7	2	1	2	2	1	129	UAP
808	G G	53	1	20.46	2	1	2	1	1	30	NSTEMI
809	G G	46	1	26.27	1	2	2	1	1	126	NSTEMI
810	A G	55	1	25.44	1	2	1	2	1	24	UAP
811	G G	75	2	21.28	2	1	2	1	1	18	UAP	61.19	1.33
812	A G	71	1	34.78	1	1	1	2	1	41	NSTEMI
813	A G	60	1	23.19	1	1	2	2	1	81	NSTEMI
814	G G	54	1	26.65	1	1	2	1	2	48	NSTEMI
815	A G	58	2	23.86	1	2	1	2	2	133.5	STEMI
816	A G	77	2	20.11	1	1	2	1	1	30	SAP
817	G G	60	1	28.33	1	2	1	1	2	19.5	UAP
818	A G	54	2	25.3	1	1	1	1	2	15	SAP
819	G G	62	2	27.33	2	2	2	1	1	20	SAP
820	A G	72	2	27.99	1	1	2	1	1	23	SAP	70.56	1.12
821	G G	83	1	21.06	1	2	1	1	2	85	STEMI
822	G G	61	1	19.29	1	1	2	1	1	53	NSTEMI
823	A G	70	2	25.97	2	1	1	2	1	18	SAP
824	A G	59	2	20.76	1	1	2	1	1	18	SAP
825	A G	51	1	25.18	1	1	1	2	1	72	SAP
826	A G	59	2	23.38	1	1	1	1	1	33	UAP
827	A A	62	1	27.62	2	1	1	1	2	20	UAP
828	A G	87	1	27.58	1	2	1	2	2	97.5	STEMI
829	G G	62	2	31.2	1	1	1	2	1	123	NSTEMI
830	G G	66	1	22.35	1	1	2	1	1	29	UAP
831	A G	62	2	27.24	1	2	1	1	1	145.5	STEMI
832	G G	60	1	28.88	1	1	2	2	1	9	SAP
833	G G	72	2	23.86	1	2	2	2	1	127.5	NSTEMI	48.67	1.87
834	G G	48	1	23.42	1	2	2	2	1	112.5	NSTEMI
835	G G	71	1	24.82	1	1	1	1	2	46.5	NSTEMI
836	A G	64	1	25.44	1	2	1	1	1	108	STEMI	63.83	1.57
837	A G	55	1	31.98	1	1	1	1	1	12	SAP	40.26	1.04
838	A G	67	1	22.32	2	2	2	1	1	84	NSTEMI
839	G G	59	1	20.23	1	1	1	2	2	95	UAP
840	G G	79	2	27.86	1	2	2	2	1	36.5	SAP
841	G G	73	2	24.26	2	1	2	1	2	30	UAP
842	A G	67	1	31.02	1	2	1	1	1	16.5	UAP
843	G G	60	2	21.28	1	1	2	1	1	18	UAP
844	A A	87	1	20.15	1	1	1	2	1	48	NSTEMI
845	G G	78	1	22.13	2	1	2	1	1	95	UAP
846	A G	61	1	27.26	1	1	1	1	2	11	UAP
847	G G	79	2	27.01	2	2	2	1	1	132	NSTEMI	50.29	1.19
848	A G	65	1	29.57	1	1	1	1	1	21	SAP
849	A G	78	1	27.33	1	1	1	2	2	86	UAP
850	G G	52	1	30.74	1	1	1	1	1	45	NSTEMI
851	G G	47	2	19.7	2	1	1	1	2	60	STEMI
852	A G	55	2	22.46	1	2	2	1	1	19.5	UAP
853	G G	68	1	19.49	2	2	1	1	2	71	NSTEMI
854	A G	55	1	21.54	2	1	2	2	1	20	UAP
855	A G	84	2	20.77	1	2	1	1	1	33	NSTEMI
856	A G	61	1	26.39	1	1	2	1	1	72	NSTEMI
857	G G	62	1	23.42	2	2	2	1	2	90	UAP
858	G G	48	1	27.52	2	1	2	2	1	128	NSTEMI
859	A G	62	2	27.41	1	1	1	1	1	71	NSTEMI
860	A G	70	1	29.05	1	1	2	1	2	19.5	UAP
861	G G	69	1	30.37	1	1	2	1	1	22	UAP
862	A G	56	1	20.88	2	2	1	2	2	31	SAP	41.9	0.55
863	A A	67	1	27.24	1	1	1	1	2	63	STEMI
864	A G	51	2	34.12	1	1	2	2	1	24	SAP
865	G G	56	2	20.68	1	2	1	1	1	63	SAP
866	G G	60	1	24.3	2	1	1	1	1	41	STEMI
867	A G	72	1	22.4	2	2	2	1	1	51	STEMI
868	A G	77	1	25.32	1	2	2	2	1	120	NSTEMI
869	A G	53	2	21.54	2	1	1	1	1	30	NSTEMI
870	A A	65	1	31.82	1	2	2	2	2	33	UAP	56.78	1.86
871	A G	71	1	23.66	1	1	1	1	1	31.5	UAP
872	G G	80	2	23.98	2	1	2	1	1	10.5	SAP
873	G G	61	1	18.91	1	1	1	2	1	144	NSTEMI
874	G G	81	1	30.87	2	1	1	1	1	19.5	SAP	59.3	1.82
875	A G	70	1	28.73	1	1	2	2	1	52.5	NSTEMI
876	G G	76	2	34.38	2	1	2	2	1	38	SAP	51.12	1.12
877	G G	77	1	28.33	1	1	2	1	1	102	UAP
878	A G	66	2	29.5	2	2	1	2	2	90	UAP
879	A G	57	1	24.66	2	1	2	2	1	20	UAP	61.2	0.83
880	G G	76	2	23.64	2	1	1	1	2	30	UAP
881	A G	63	1	29.43	2	2	1	1	1	18	SAP
882	A G	56	1	20.91	1	1	2	1	1	56	NSTEMI
883	A G	68	1	34.09	2	1	1	1	1	33	STEMI
884	A A	69	1	18.27	1	2	2	2	2	108	STEMI
885	A G	81	2	30.5	2	1	2	1	1	69	STEMI	69.33	1.17
886	A A	51	1	23.19	1	2	2	1	1	76.5	NSTEMI	61.64	1.59
887	G G	55	1	21.87	1	1	1	1	1	22.5	UAP
888	A G	69	2	22.89	1	1	1	2	2	72	NSTEMI
889	A G	56	1	21.82	2	2	2	2	1	19.5	UAP
890	A G	73	2	22.47	2	1	1	2	1	126	STEMI
891	A G	54	2	25.68	2	2	2	2	1	155	NSTEMI	65.45	1.74
892	G G	55	1	23.42	2	2	2	1	1	7	SAP
893	A G	61	1	24.86	1	1	1	1	1	18	UAP
894	G G	43	1	33.81	1	2	1	2	1	31	SAP	46.46	0.86
895	G G	60	2	24.26	1	2	2	1	1	9	SAP
896	A G	60	1	27.04	2	2	1	1	2	24	SAP
897	A G	72	1	26.3	2	1	2	1	2	71	STEMI
898	G G	68	2	18.89	1	1	1	1	1	31	SAP
899	A A	64	2	27.24	2	2	2	2	2	84	SAP	46.93	0.91
900	A G	58	1	19.36	2	1	2	2	1	94.5	SAP	48.12	1.01
901	G G	68	1	25.45	1	1	2	1	2	28.5	SAP
902	A G	71	1	27.99	1	1	1	1	1	18	SAP	71.69	0.89
903	G G	56	1	25.3	1	1	2	1	2	27	UAP
904	A A	65	1	21.48	2	2	1	1	2	29	UAP
905	A G	76	1	23.98	1	2	2	1	2	19.5	UAP
906	A G	72	1	24.46	1	1	2	2	1	19.5	UAP	40.92	0.52
907	A G	88	1	29.05	1	1	1	2	1	11	SAP
908	G G	65	1	27.45	1	1	1	1	1	12	UAP
909	A G	77	1	23.03	1	2	2	1	2	46.5	NSTEMI
910	A G	62	1	23.86	2	1	2	2	2	64.5	STEMI
911	G G	72	1	34.03	1	1	2	1	2	14	UAP	74.33	0.69
912	G G	60	2	24.41	1	2	2	2	1	111	NSTEMI
913	A A	55	2	23.03	1	1	2	1	2	102	STEMI
914	A A	70	1	24.66	2	1	2	1	1	9	SAP
915	A G	50	1	25.77	1	2	2	2	1	21	UAP
916	A G	71	1	23.95	2	2	1	1	1	81	SAP
917	A G	70	2	24.12	2	1	2	1	1	67.5	STEMI
918	G G	51	2	20.76	1	1	2	1	1	20	SAP
919	G G	74	2	18.42	1	1	1	2	1	12	SAP
920	A G	55	1	24.83	2	2	2	1	1	18	UAP
921	A A	57	1	34.34	2	2	2	1	1	31	NSTEMI	59.74	1.53
922	A G	42	2	29.05	2	2	1	1	1	30	STEMI
923	A A	80	2	19.49	2	2	1	1	1	19.5	SAP
924	G G	71	1	27.62	2	2	2	2	1	79.5	NSTEMI
925	A G	66	1	23.89	1	1	1	1	1	24	UAP
926	G G	61	1	21.71	2	1	2	1	2	23	UAP	36.59	0.58
927	A G	63	1	33.56	1	1	1	1	2	49.5	UAP
928	A G	54	2	29.23	1	1	1	1	1	9	UAP
929	G G	67	2	23.27	2	1	2	1	2	18	UAP
930	G G	77	1	24.83	1	1	2	1	2	15	UAP
931	G G	58	2	33	1	1	2	1	1	25.5	SAP
932	A G	49	2	27.04	1	1	2	2	2	50	UAP
933	G G	74	2	19.37	2	2	2	1	1	53	NSTEMI
934	G G	78	2	18.1	1	1	2	1	1	11	UAP	45.1	0.63
935	A G	61	2	23.48	1	1	2	2	1	24	UAP
936	A G	74	2	24.9	1	1	2	1	2	14	SAP
937	A G	57	1	34.03	2	1	2	1	1	15	UAP
938	A G	82	2	29.97	1	1	2	1	1	12	SAP
939	A G	55	1	29.79	1	1	1	1	1	19.5	UAP
940	A G	64	2	34.67	1	1	2	2	2	23	UAP
941	A G	47	2	25.06	1	1	2	1	1	144	STEMI	68.04	0.89
942	A A	52	1	21.2	1	2	1	1	1	12	SAP
943	A G	56	2	23.32	1	2	2	1	1	15	SAP
944	G G	67	2	21.08	2	2	1	2	2	30	STEMI	56.79	0.59
945	A A	64	1	23.39	2	1	2	1	1	97.5	NSTEMI
946	G G	77	1	29.22	1	2	2	1	1	117	STEMI
947	G G	53	1	22.66	2	1	1	2	1	8	UAP
948	G G	58	2	24.46	1	1	1	1	2	12	SAP
949	A A	78	1	29.05	1	2	2	2	1	69	NSTEMI
950	G G	61	2	31.35	2	1	2	1	1	12	SAP
951	A G	48	1	24.67	2	2	2	2	1	8	UAP
952	G G	57	1	20.29	2	2	1	1	1	21	SAP
953	G G	59	2	22.18	1	1	1	1	1	12	UAP
954	G G	62	1	27.84	1	2	1	1	1	84	STEMI
955	A G	75	2	30.43	1	1	2	2	2	69	NSTEMI
956	A A	66	2	28.99	1	1	2	1	1	30	STEMI	54	1.39
957	G G	58	1	18.68	1	2	2	2	1	104	UAP	44.7	0.88
958	G G	69	1	23.42	2	1	1	1	1	136	NSTEMI
959	A G	68	1	22.52	1	1	2	2	2	94.5	STEMI
960	A G	58	2	23.33	1	1	1	1	1	27	SAP
961	A A	58	2	28.13	2	1	1	2	1	17	UAP
962	G G	66	2	23.17	1	1	2	2	2	10.5	SAP
963	A A	61	2	20.76	1	1	1	1	2	24	SAP
964	G G	60	2	24.53	1	1	2	2	2	18	SAP
965	G G	55	1	23.32	2	1	2	1	1	6	SAP
966	A G	53	2	31.66	2	2	2	1	2	96	NSTEMI
967	A G	58	2	23.32	2	1	1	2	1	101	STEMI
968	A G	69	1	23.98	2	1	2	1	2	12	UAP
969	A G	78	2	23.33	2	2	1	1	1	48	STEMI
970	A A	80	2	28.26	1	1	2	1	1	11	UAP
971	G G	57	1	20.76	1	1	2	1	2	48	NSTEMI
972	A G	62	1	21.29	1	1	1	2	2	56	SAP
973	A A	73	1	19.09	1	1	2	1	2	57	SAP
974	A G	74	2	23.61	2	2	1	2	1	89	NSTEMI
975	G G	55	2	23.5	1	1	1	1	2	19.5	SAP
976	A G	59	2	22.87	2	1	2	1	2	51	NSTEMI
977	A G	73	2	23.42	1	1	2	2	1	95	SAP
978	G G	78	2	34.34	1	1	2	1	2	11	UAP
979	G G	58	1	19.49	1	1	2	1	1	12	SAP
980	A G	72	1	21.68	2	1	1	1	2	40.5	UAP
981	G G	75	1	24.9	1	1	2	2	1	101	UAP
982	A A	69	1	25.76	1	1	1	2	1	94	NSTEMI
983	A G	68	1	34.57	2	2	1	2	2	46.5	STEMI
984	G G	79	2	31.1	2	1	1	2	1	22	SAP
985	A A	51	1	24.79	1	1	1	2	2	81	STEMI
986	A G	70	1	25.45	1	2	1	1	1	125	STEMI
987	G G	53	2	18.16	1	1	1	1	1	6	UAP
988	G G	60	1	20.46	1	1	2	1	1	18	SAP
989	A G	56	2	30.99	1	1	2	2	2	12	UAP
990	G G	65	2	22.18	1	2	2	1	1	8	UAP
991	G G	57	1	21.54	1	1	1	1	1	103.5	SAP
992	G G	76	2	27.91	2	1	2	1	1	38	SAP
993	G G	64	2	28.18	1	1	1	1	1	20	SAP
994	A A	63	1	22.78	2	1	2	1	1	67.5	NSTEMI
995	A G	68	1	21.29	1	1	2	1	1	41	NSTEMI
996	A A	53	1	23.19	2	2	2	1	1	84	NSTEMI
997	A G	56	2	25.7	1	1	1	2	2	39.5	NSTEMI
998	G G	67	1	27	1	2	2	1	2	81	NSTEMI
999	A G	75	1	23.57	2	1	2	1	2	51	STEMI
1000	A A	56	2	30.37	1	1	2	1	1	20	SAP	66.58	0.63
1001	G G	55	1	23.92	1	1	2	1	1	18	UAP
1002	A A	63	2	24.26	1	1	2	1	1	18	SAP
1003	G G	56	1	25.32	1	1	2	2	2	20	UAP
1004	G G	60	1	20.11	2	2	2	1	1	13.5	SAP
1005	A G	54	2	28.94	1	1	1	2	1	58.5	UAP
1006	G G	60	1	26.65	2	1	2	1	1	112	SAP
1007	A G	53	1	24.36	2	1	1	1	1	21	UAP
1008	A G	59	1	23.45	2	1	2	2	1	81	NSTEMI
1009	G G	57	1	20.77	1	1	2	1	1	27	SAP
1010	A G	68	2	34.42	1	1	2	1	1	68	NSTEMI	53.33	1.15
1011	G G	76	2	24.94	1	1	2	1	2	29	SAP
1012	G G	78	2	22.24	1	2	2	1	1	10.5	UAP
1013	G G	45	1	20.14	1	1	1	1	1	46	SAP
1014	A G	58	2	18.91	1	2	2	1	2	141	STEMI
1015	A G	58	1	22.24	1	2	1	1	1	75	STEMI
1016	G G	65	2	23.71	1	1	1	1	1	46.5	UAP
1017	A G	66	2	25.7	2	1	1	1	2	30	UAP
1018	G G	57	2	24.2	2	2	1	2	1	18	SAP
1019	A G	55	2	18.21	1	2	2	1	1	9	SAP
1020	A G	53	2	25.93	2	2	2	2	2	21	UAP
1021	A A	63	1	25.93	1	2	1	2	2	119	STEMI
1022	A G	60	1	20.06	1	2	2	2	1	60	NSTEMI
1023	A G	64	2	25.94	1	2	1	1	1	10.5	SAP
1024	A G	62	1	26.08	1	1	2	1	2	21	UAP
1025	A G	53	1	20.77	1	1	1	2	1	10.5	SAP
1026	A A	75	1	25.89	1	1	2	1	2	31	UAP
1027	A A	55	2	25.66	1	2	1	2	1	20	UAP
1028	A G	73	2	23.63	1	1	2	1	1	11	SAP
1029	A G	54	1	19.94	2	2	2	1	1	30	SAP
1030	A G	59	1	25.75	2	2	1	1	2	18	SAP
1031	G G	84	1	25.95	1	1	1	1	2	27	SAP
1032	A G	59	2	29.34	1	1	1	1	1	11	SAP
1033	G G	55	1	24.2	2	1	1	2	1	12	UAP
1034	G G	70	2	24.25	1	1	2	1	1	33	SAP
1035	A A	55	1	21.77	2	1	2	1	1	75	NSTEMI
1036	G G	52	1	25.66	1	1	1	2	1	28	UAP
1037	A A	85	1	25.88	1	1	2	1	2	103.5	NSTEMI
1038	A G	68	1	25.34	1	1	2	2	1	33	UAP
1039	A A	55	1	23.41	2	2	2	1	1	15	SAP
1040	A G	55	1	22.46	2	2	2	1	1	12	SAP
1041	A G	57	1	21.54	2	2	1	1	1	30	UAP
1042	G G	61	2	24.4	1	2	2	1	2	55.5	SAP
1043	A G	55	1	29.45	2	2	2	1	1	30	UAP
1044	A A	67	1	20.05	2	1	1	2	1	87	NSTEMI
1045	A G	63	2	25.58	2	2	1	2	1	34	UAP
1046	A G	69	1	22.78	1	1	2	1	1	48	STEMI
1047	A G	56	2	26	1	2	1	1	1	12	SAP
1048	A A	67	2	23.33	1	1	2	1	1	12	UAP
1049	A G	79	1	25.77	2	1	2	2	2	37	UAP
1050	G G	51	1	17.13	1	1	2	2	1	10.5	SAP
1051	A G	53	1	25.95	1	2	2	1	1	111	NSTEMI
1052	A G	55	1	25.87	1	2	2	1	1	140	STEMI
1053	G G	79	1	25.95	1	1	1	2	2	19.5	UAP
1054	A G	60	1	26.39	1	2	2	2	1	18	SAP
1055	A G	77	1	25.88	2	1	1	1	1	7.5	SAP
1056	A G	56	1	25.62	1	1	1	2	1	80	NSTEMI
1057	G G	60	1	25.88	2	1	2	2	1	20	SAP
1058	G G	61	2	24.12	2	1	1	1	1	18	UAP
1059	G G	78	1	22.32	1	2	1	1	2	18	SAP
1060	A A	73	1	25.96	2	1	2	1	1	81	STEMI
1061	A A	41	2	26.01	2	2	1	1	2	61	UAP
1062	G G	66	2	22.66	2	2	1	2	2	77	STEMI
1063	A G	53	1	22.89	2	1	2	1	1	111	STEMI
1064	G G	66	1	25.95	1	1	1	2	1	16.5	UAP
1065	A G	68	1	18.81	1	1	2	1	1	24	UAP
1066	A G	66	2	20.44	1	1	1	2	1	81	STEMI
1067	G G	65	2	25.32	2	2	1	1	1	12	SAP
1068	G G	80	1	25.93	2	1	1	1	2	8	SAP
1069	G G	42	2	20.34	1	2	1	1	2	8	SAP
1070	G G	53	2	23.17	1	1	2	2	2	66	STEMI
1071	A G	42	1	25.98	2	1	1	1	1	105	NSTEMI
1072	A G	62	1	25.98	1	1	1	1	1	67.5	UAP
1073	G G	77	1	18.17	1	2	2	1	2	11	SAP
1074	G G	58	2	30.04	1	1	2	1	1	51	SAP
1075	A G	56	1	25.92	2	1	2	1	1	48	UAP
1076	A A	55	2	25.17	1	2	1	1	2	58.5	UAP
1077	A G	56	1	25.06	2	2	2	2	2	12	UAP
1078	A G	63	2	25.59	1	1	2	2	1	42	UAP
1079	G G	56	1	23.66	2	1	1	1	1	18	SAP
1080	A G	61	2	25.84	1	2	2	1	1	21	SAP
1081	A A	54	2	32.32	2	1	2	1	1	15	SAP
1082	A G	72	2	25.94	1	2	1	1	1	20	UAP
1083	G G	77	1	25.88	2	2	2	1	1	112	STEMI
1084	A G	69	2	22.86	1	2	2	1	1	124	NSTEMI
1085	A G	64	1	20.46	1	1	2	1	1	26	UAP
1086	G G	68	1	25.89	1	1	2	2	2	20	UAP
1087	A G	56	1	25.66	1	1	1	2	1	21	SAP
1088	A A	54	2	26.65	1	1	2	2	1	61.5	UAP
1089	A G	74	2	25.26	2	2	2	1	1	9	SAP
1090	A A	55	2	21.54	1	1	1	1	1	30	UAP
1091	A G	78	1	27.91	1	1	1	1	1	44	SAP
1092	A A	80	1	25.97	2	2	2	1	1	18	SAP
1093	A A	56	1	21.87	1	1	2	2	1	29.5	UAP
1094	G G	56	2	25.96	1	1	2	1	1	145.5	UAP
1095	G G	56	2	18.27	1	1	2	1	1	79.5	NSTEMI
1096	A G	74	1	25.71	1	1	1	2	1	67.5	NSTEMI
1097	G G	81	2	23.96	1	1	2	2	2	8	SAP
1098	G G	56	2	22.63	1	1	2	1	1	124.5	STEMI
1099	G G	60	1	28.04	1	2	1	1	2	81	STEMI
1100	G G	78	1	25.07	1	1	1	1	2	92	STEMI
1101	A G	66	1	25.65	1	1	2	2	1	40.5	UAP
1102	G G	46	2	25.99	2	1	1	1	1	22	UAP
1103	A A	74	1	25.82	1	1	1	1	1	35	UAP
1104	G G	53	1	24.21	2	2	1	1	2	46.5	SAP
1105	G G	71	1	24.21	2	2	1	1	1	10	UAP
1106	A G	59	2	22.86	1	1	2	1	1	104	NSTEMI
1107	A G	55	2	23.95	1	2	1	1	1	89	UAP
1108	G G	53	1	25.95	1	2	2	2	1	94.5	STEMI
1109	A G	66	2	28.07	1	2	1	1	1	15	SAP
1110	G G	58	2	23.55	1	2	2	2	1	52.5	SAP
1111	G G	57	1	25.94	1	1	2	2	1	14	SAP
1112	G G	69	1	32.75	1	1	1	1	1	38	NSTEMI
1113	A G	65	1	25.97	1	2	2	2	1	48	STEMI
1114	A G	55	1	19.7	2	1	2	1	1	30	UAP
1115	G G	68	2	25.95	2	2	2	1	2	16.5	UAP
1116	A A	50	2	25.92	1	2	2	1	1	120	STEMI
1117	G G	68	1	25.79	1	1	1	1	1	20	UAP
1118	G G	53	1	22.63	1	2	2	1	1	20	UAP
1119	G G	82	1	28.44	2	1	1	1	1	66	UAP
1120	A G	64	2	25.2	1	1	1	1	2	47	UAP
1121	A G	48	2	24.07	1	1	1	1	1	125.5	STEMI
1122	G G	58	1	25.85	2	2	2	1	2	81	STEMI
1123	G G	56	1	25.06	2	1	2	1	1	54	NSTEMI
1124	A G	55	1	25.94	2	1	2	1	1	40.5	UAP
1125	G G	70	1	21.71	1	2	1	2	1	31	SAP
1126	A G	58	2	25.99	1	2	1	2	1	78	STEMI
1127	G G	81	1	25.08	2	2	2	1	2	13	SAP
1128	A G	63	1	27.41	2	2	1	1	1	11	SAP
1129	G G	74	2	25.96	1	2	1	1	1	27	SAP
1130	G G	58	1	20.08	2	2	1	1	2	11	UAP
1131	A G	58	1	25.77	1	2	2	1	1	15	SAP
1132	G G	84	1	26.7	1	1	1	1	2	10.5	UAP
1133	A G	63	2	25.97	1	1	1	2	2	42	UAP
1134	A A	50	2	19.7	1	2	2	1	1	21	SAP
1135	A G	55	2	25.93	2	2	2	1	2	71	NSTEMI
1136	A G	50	1	25.88	1	1	2	1	1	30	NSTEMI
1137	A G	69	1	26	1	2	1	1	1	47	UAP
1138	A G	70	2	20.23	2	1	2	1	1	42	UAP
1139	G G	71	1	25.87	1	2	1	1	1	20	UAP
1140	G G	60	2	34.57	2	1	2	2	1	57	STEMI
1141	G G	76	2	28.5	1	1	1	1	2	9	SAP
1142	G G	59	1	25.37	1	1	2	1	1	48	SAP
1143	A G	54	2	31.22	1	1	2	2	1	45	UAP
1144	A G	53	2	26.05	2	1	2	1	1	110.5	STEMI
1145	G G	53	2	24.21	2	2	2	1	2	20	UAP
